# Supplementary material for: CaV1.3 channel clusters characterized by live-cell and isolated plasma membrane nanoscopy
Source: Commun Biol. 2024 May 23;7:620. doi: 10.1038/s42003-024-06313-3 (PMC11116533; doi:10.1038/s42003-024-06313-3)
Supplement: Supplementary file 3 — Supplementary Data 1 [file 42003_2024_6313_MOESM3_ESM.xlsx]

## Sheet: Fig2
Dataset 2c-f							2c			2d			2e				2f
	Cl. Area	Cl. Diam	Ch. Counts	Mol. Dens	Roundness		Cluster area			Ch. Counts			Cluster area vs. Channel counts				Cluster area vs. Molecular density
mean	0.0138395	127.548	8.1911	551.558	0.675453		Bin center	%		Bin center	%		Spearman r				Spearman r
sd	0.0089804	36.7798	9.22395	217.049	0.153121		0.0009	0		0	0.0105719		r	0.8705			r	0.1795
							0.0027	0		1	0.222011		95% confidence interval	0.8654 to 0.8755			95% confidence interval	0.1593 to 0.1995
	Cl. Area	Cl. Diam	Ch. Counts	Mol. Dens	Roundness		0.0045	3.21387		2	7.05149
	0.0153	139.573	6.42677	420.05	0.686217		0.0063	12.1789		3	14.8853		P value				P value
	0.0063	89.5623	2.53666	402.644	0.935588		0.0081	13.8915		4	14.9487		P (two-tailed)	<0.0001			P (two-tailed)	<0.0001
	0.0135	131.106	10.4317	772.72	0.719338		0.0099	12.9083		5	11.7137		P value summary	****			P value summary	****
	0.0261	182.295	10.4246	399.41	0.810358		0.0117	11.7771		6	9.43017		Exact or approximate P value?	Approximate			Exact or approximate P value?	Approximate
	0.0135	131.106	8.64899	640.666	0.696765		0.0135	9.87419		7	6.92462		Significant? (alpha = 0.05)	Yes			Significant? (alpha = 0.05)	Yes
	0.0162	143.619	9.06217	559.393	0.945703		0.0153	7.38979		8	5.83571
	0.0189	155.126	21.4889	1136.98	0.758516		0.0171	6.30088		9	4.15477		Number of XY Pairs	9459			Number of XY Pairs	9459
	0.0135	131.106	9.72222	720.165	0.696765		0.0189	4.55651		10	3.5416
	0.0054	82.9186	2.46274	456.063	0.774597		0.0207	3.83761		11	2.76985
	0.0081	101.554	4.35082	537.138	0.74612		0.0225	2.6747		12	2.55841
	0.0486	248.756	56.7959	1168.64	0.698824		0.0243	2.06153		13	2.16725
	0.0099	112.272	4.33205	437.581	0.475649		0.0261	1.85009		14	1.93467
	0.0072	95.7462	4.52914	629.047	0.622936		0.0279	1.11005		15	1.41664
	0.0072	95.7462	3.20948	445.76	0.813942		0.0297	1.04662		16	1.26863
	0.009	107.047	5.08021	564.468	0.634281		0.0315	0.877471		17	0.951475
	0.0288	191.492	17.619	611.772	0.445657		0.0333	0.676604		18	0.845755
	0.0054	82.9186	3.45454	639.731	0.666667		0.0351	0.570885		19	0.740036
	0.0081	101.554	4.00482	494.422	0.650958		0.0369	0.65546		20	0.676604
	0.0063	89.5623	3.26599	518.412	0.516607		0.0387	0.359446		21	0.539169
	0.0234	172.609	8.70288	371.918	0.783389		0.0405	0.296014		22	0.560313
	0.018	151.388	10.2551	569.728	0.560967		0.0423	0.296014		23	0.391162
	0.0135	131.106	4.39394	325.477	0.566889		0.0441	0.359446		24	0.507453
	0.0063	89.5623	3.02542	480.225	0.935588		0.0459	0.200867		25	0.359446
	0.0081	101.554	3.20248	395.368	0.744708		0.0477	0.158579		26	0.412306
	0.0099	112.272	4.93522	498.507	0.583421		0.0495	0.169151		27	0.27487
	0.009	107.047	3.52781	391.979	0.805749		0.0513	0.116291		28	0.306586
	0.0099	112.272	4.84007	488.896	0.680946		0.0531	0.0528597		29	0.179723
	0.0072	95.7462	4.06205	564.173	0.813942		0.0549	0.0634317		30	0.222011
	0.0063	89.5623	3.55219	563.839	0.516607		0.0567	0.0422878		31	0.137435
	0.0135	131.106	4.90909	363.636	0.461099		0.0585	0.0528597		32	0.126863
	0.009	107.047	4.5753	508.366	0.753424		0.0603	0.0422878		33	0.116291
	0.0279	188.476	24.5455	879.765	0.565172		0.0621	0.0528597		34	0.169151
	0.0072	95.7462	3.71332	515.739	0.813942		0.0639	0.0634317		35	0.137435
	0.009	107.047	3.71212	412.458	0.451155		0.0657	0.0211439		36	0.116291
	0.0099	112.272	7.88882	796.85	0.680946		0.0675	0.0105719		37	0.0951475
	0.0099	112.272	5.09442	514.588	0.583421		0.0693	0.0105719		38	0.0634317
	0.0054	82.9186	2.58942	479.522	0.774597		0.0711	0.0105719		39	0.0740036
	0.0108	117.265	4.16337	385.497	0.633468		0.0729	0.0317158		40	0.0845755
	0.0072	95.7462	3.87927	538.787	0.813942		0.0747	0		41	0.0845755
	0.0162	143.619	20.012	1235.31	0.69089		0.0765	0.0105719		42	0.0634317
	0.009	107.047	3.93494	437.215	0.634281		0.0783	0		43	0.0211439
	0.0108	117.265	4.58707	424.728	0.713624		0.0801	0.0105719		44	0.0105719
	0.009	107.047	3.82002	424.446	0.809291		0.0819	0.0317158		45	0.0740036
	0.0171	147.555	11.5742	676.853	0.55724		0.0837	0.0105719		46	0.0528597
	0.0099	112.272	4.86472	491.386	0.602577		0.0855	0.0211439		47	0.0211439
	0.0126	126.66	9.49795	753.805	0.862045		0.0873	0		48	0.0528597
	0.009	107.047	4.69052	521.169	0.809291		0.0891	0.0211439		49	0.0634317
	0.0144	135.406	6.77831	470.716	0.530477		0.0909	0.0105719		50	0.0317158
	0.018	151.388	6.81051	378.362	0.659749		0.0927	0		51	0.0317158
	0.0081	101.554	4.15084	512.449	0.719638		0.0945	0		52	0.0211439
	0.0117	122.053	6.92819	592.153	0.448212		0.0963	0		53	0.0211439
	0.0081	101.554	4.16667	514.403	0.650958		0.0981	0		54	0.0211439
	0.0081	101.554	4.54779	561.455	0.74612		0.0999	0		55	0.0211439
	0.0171	147.555	7.89773	461.855	0.991358		0.1017	0		56	0.0105719
	0.0243	175.897	11.2021	460.991	0.749478		0.1035	0		57	0.0422878
	0.0171	147.555	7.32955	428.628	0.991358		0.1053	0		58	0.0105719
	0.018	151.388	9.12417	506.898	0.56107		0.1071	0		59	0.0211439
	0.0135	131.106	6.77563	501.899	0.694875		0.1089	0		60	0.0211439
	0.0099	112.272	6.28931	635.284	0.966118		0.1107	0		61	0.0317158
	0.0108	117.265	6.1039	565.176	0.515613		0.1125	0		62	0.0105719
	0.0099	112.272	7.78602	786.467	0.728834		0.1143	0		63	0
	0.0144	135.406	23.0346	1599.62	0.811023		0.1161	0		64	0.0317158
	0.0405	227.082	37.3035	921.073	0.37374		0.1179	0		65	0
	0.036	214.095	35.614	989.279	0.607796		0.1197	0		66	0
	0.0054	82.9186	2.77056	513.067	0.447103		0.1215	0		67	0
	0.0072	95.7462	4.10293	569.852	0.813942		0.1233	0		68	0.0105719
	0.0189	155.126	12.2665	649.02	0.427743		0.1251	0		69	0.0211439
	0.0162	143.619	6.5567	404.734	0.749136		0.1269	0		70	0.0105719
	0.0099	112.272	4.10873	415.024	0.583421		0.1287	0		71	0.0317158
	0.0126	126.66	7.34849	583.213	0.980525		0.1305	0		72	0.0105719
	0.0081	101.554	4.82251	595.372	0.744708		0.1323	0		73	0
	0.0117	122.053	6.80495	581.62	0.55669		0.1341	0		74	0
	0.0099	112.272	3.51768	355.321	0.878145		0.1359	0		75	0.0211439
	0.0369	216.755	25.4685	690.203	0.661916		0.1377	0.0105719		76	0
	0.009	107.047	3.74177	415.752	0.753424		0.1395	0		77	0.0105719
	0.0054	82.9186	3.35561	621.41	0.666667		0.1413	0		78	0.0105719
	0.0288	191.492	25.5758	888.047	0.933162		0.1431	0		79	0
	0.0162	143.619	10.1337	625.536	0.703795		0.1449	0		80	0
	0.0081	101.554	3.53306	436.18	0.650958		0.1467	0		81	0.0211439
	0.0072	95.7462	2.60943	362.42	0.813942		0.1485	0.0105719		82	0
	0.0225	169.257	22.1659	985.153	0.53129					83	0
	0.0288	191.492	22.5758	783.88	0.702785					84	0
	0.0144	135.406	9.04791	628.327	0.68863					85	0.0105719
	0.0072	95.7462	2.9697	412.458	0.706333					86	0.0317158
	0.0117	122.053	12.9205	1104.32	0.862657					87	0
	0.0333	205.91	10.6712	320.458	0.381397					88	0
	0.0063	89.5623	2.41765	383.755	0.41274					89	0
	0.0081	101.554	3.23776	399.724	0.74612					90	0.0211439
	0.0054	82.9186	2.25658	417.886	0.774597					91	0
	0.009	107.047	2.83617	315.13	0.528059					92	0.0211439
	0.0063	89.5623	3.01198	478.091	0.935588					93	0
	0.0144	135.406	4.59071	318.799	0.467934					94	0
	0.0108	117.265	6.18141	572.353	0.574517					95	0
	0.0072	95.7461	2.53728	352.4	0.813942					96	0.0105719
	0.0063	89.5623	2.91246	462.295	0.516607					97	0
	0.0063	89.5623	2.33749	371.03	0.935588					98	0
	0.0126	126.66	5.40825	429.226	0.762182					99	0
	0.0045	75.694	1.84573	410.162	0.643921					100	0
	0.0081	101.554	3.41259	421.307	0.74612					101	0
	0.0099	112.272	5.08028	513.16	0.728834					102	0
	0.0153	139.573	6.57172	429.524	0.619782					103	0
	0.0054	82.9186	2.45454	454.545	0.666667					104	0
	0.0144	135.406	4.69083	325.752	0.746203					105	0
	0.0072	95.7461	3.76623	523.088	0.813942					106	0
	0.009	107.047	4.12879	458.754	0.759911					107	0
	0.0072	95.7461	2.93007	406.954	0.764349					108	0.0105719
	0.0108	117.265	4.02503	372.688	0.820914					109	0
	0.0126	126.66	4.45992	353.962	0.518762					110	0
	0.0261	182.295	7.94001	304.215	0.28012					111	0
	0.0144	135.406	5.45556	378.858	0.534389					112	0
	0.0054	82.9186	1.95187	361.458	0.666667					113	0
	0.018	151.388	8.69441	483.023	0.669301					114	0
	0.018	151.388	7.866	437	0.875923					115	0
	0.0144	135.406	7.59293	527.287	0.624637					116	0
	0.009	107.047	3.50726	389.695	0.396646					117	0.0105719
	0.0126	126.66	4.23205	335.877	0.538985					118	0
	0.0045	75.694	2.51595	559.1	0.643921					119	0.0105719
	0.0072	95.7461	3.45358	479.664	0.813942					120	0
	0.0207	162.345	7.1634	346.058	0.450502					121	0
	0.0108	117.265	3.7253	344.935	0.633468					122	0
	0.0189	155.126	11.7112	619.639	0.89981					123	0
	0.0099	112.272	3.2033	323.566	0.728834					124	0
	0.027	185.412	10.081	373.372	0.61935					125	0
	0.0045	75.694	1.95686	434.857	0.643921					126	0
	0.0108	117.265	5.11784	473.875	0.527046					127	0
	0.0054	82.9186	2.35097	435.365	0.774597					128	0
	0.0171	147.555	8.01136	468.501	0.991358					129	0
	0.0063	89.5623	3.08959	490.411	0.935588					130	0
	0.0072	95.7461	3.14394	436.658	0.5					131	0
	0.0108	117.265	4.66816	432.237	0.622851					132	0
	0.0153	139.573	7.20631	471.001	0.590546					133	0
	0.0108	117.265	5.18595	480.181	0.633468					134	0
	0.0288	191.492	13.7163	476.259	0.59899					135	0
	0.0072	95.7461	2.70833	376.157	0.5					136	0
	0.0216	165.837	11.6156	537.759	0.401302					137	0
	0.0189	155.126	6.43939	340.709	0.443418					138	0
	0.0054	82.9186	2.57177	476.254	0.666667					139	0
	0.0081	101.554	3.01447	372.157	0.419109					140	0
	0.0063	89.5623	2.55132	404.971	0.935588					141	0
	0.0063	89.5623	2.53421	402.256	0.935588					142	0
	0.0162	143.619	7.00558	432.443	0.597935					143	0
	0.0117	122.053	4.54284	388.277	0.583393					144	0
	0.0099	112.272	3.77562	381.376	0.878145					145	0
	0.0081	101.554	2.38292	294.188	0.648397					146	0
	0.0108	117.265	3.25099	301.017	0.780494					147	0
	0.009	107.047	3.12672	347.414	0.644658					148	0
	0.0054	82.9186	2.7993	518.39	0.774597					149	0
	0.0162	143.619	9.72064	600.04	0.734224					150	0
	0.0054	82.9186	2.05303	380.191	0.666667					151	0
	0.0117	122.053	3.96949	339.273	0.590453					152	0
	0.0216	165.837	9.48092	438.931	0.636868					153	0
	0.0162	143.619	4.9697	306.771	0.586278					154	0
	0.0126	126.66	7.17253	569.249	0.499025					155	0
	0.0108	117.265	4.14438	383.739	1					156	0
	0.0117	122.053	3.72813	318.643	0.765814					157	0
	0.0081	101.554	3.42379	422.69	0.522233					158	0
	0.0252	179.125	11.0744	439.46	0.45493					159	0
	0.0081	101.554	2.98296	368.266	1					160	0
	0.0081	101.554	2.97521	367.309	0.650958					161	0
	0.0054	82.9186	1.88636	349.327	0.666667					162	0
	0.0099	112.272	3.09179	312.302	0.564279					163	0
	0.0072	95.7461	5.12311	711.542	0.83666					164	0.0105719
	0.0063	89.5623	3.44276	546.47	0.516607					165	0
	0.0081	101.554	2.4324	300.296	0.74612					166	0
	0.0063	89.5623	2.34115	371.612	0.935588					167	0
	0.0063	89.5623	3.337	529.682	0.626423					168	0
	0.0063	89.5623	2.32323	368.767	0.516607					169	0
	0.0099	112.272	2.98199	301.211	0.564279					170	0
	0.0054	82.9186	1.81061	335.297	0.666667					171	0
	0.0117	122.053	4.05797	346.835	0.862657					172	0
	0.0108	117.265	3.87352	358.659	0.633468					173	0
	0.0045	75.694	1.48177	329.282	0.643921					174	0
	0.0054	82.9186	2.09849	388.608	0.666667					175	0
	0.0117	122.053	5.81494	497.003	0.616581					176	0
	0.009	107.047	2.78926	309.917	0.809291					177	0
	0.0261	182.295	9.87846	378.485	0.635477					178	0
	0.0045	75.694	1.6885	375.221	0.643921					179	0
	0.009	107.047	2.43412	270.458	0.539699					180	0
	0.0072	95.7461	3.80231	528.098	0.813942					181	0
	0.0279	188.476	7.39853	265.18	0.255481					182	0
	0.0261	182.295	6.83454	261.86	0.528985					183	0
	0.0126	126.66	5.35742	425.192	0.3074					184	0
	0.0072	95.7461	2.11538	293.803	0.706333					185	0
	0.0135	131.106	4.09744	303.514	0.684799					186	0
	0.0198	158.777	8.78213	443.542	0.632223					187	0
	0.0243	175.897	13.5095	555.946	0.850818					188	0
	0.0162	143.619	8.22767	507.881	0.675477					189	0
	0.0063	89.5623	2.08754	331.356	0.516607					190	0
	0.0054	82.9186	2.12879	394.22	0.666667					191	0
	0.009	107.047	3.78558	420.62	0.644658					192	0.0105719
	0.0135	131.106	7.64618	566.384	0.879842					193	0
	0.0063	89.5623	2.57698	409.044	0.626423					194	0
	0.018	151.388	7.21888	401.049	0.505516					195	0
	0.0135	131.106	7.19697	533.109	0.499768					196	0
	0.0063	89.5623	2.86932	455.447	0.935588					197	0
	0.009	107.047	3.80395	422.661	0.809291					198	0
	0.0045	75.694	2.32794	517.32	0.643921					199	0
	0.0171	147.555	9.34868	546.707	0.636529					200	0
	0.0081	101.554	3.41492	421.595	0.74612					201	0
	0.0126	126.66	6.79966	539.656	0.601592					202	0
	0.0153	139.573	6.30657	412.194	0.490471					203	0
	0.0099	112.272	2.92669	295.626	0.966116					204	0
	0.0117	122.053	4.40751	376.71	0.616581					205	0
	0.0054	82.9186	1.84091	340.909	0.666667					206	0
	0.0054	82.9186	1.98485	367.565	0.666667					207	0
	0.0072	95.7461	2.56133	355.74	0.813942					208	0
	0.0153	139.573	6.92551	452.647	0.352261					209	0
	0.0063	89.5623	2.84091	450.938	0.935588					210	0
	0.0117	122.053	7.50213	641.208	0.65539					211	0
	0.0117	122.053	3.74396	319.997	0.862659					212	0
	0.0063	89.5623	2.55376	405.359	0.935588					213	0
	0.0117	122.053	3.63426	310.62	0.699547					214	0
	0.0054	82.9186	2.2541	417.426	0.774597					215	0
	0.0144	135.405	6.23377	432.9	0.811023					216	0
	0.0072	95.7461	3.08275	428.16	0.622936					217	0
	0.0126	126.66	4.11167	326.323	0.600162					218	0
	0.0054	82.9186	1.58333	293.21	0.666667					219	0
	0.0063	89.5623	2.39057	379.456	0.516607					220	0
	0.0045	75.694	1.79635	399.19	0.643921					221	0
	0.0261	182.295	9.72696	372.68	0.492922					222	0
	0.0063	89.5623	3.43434	545.134	0.516607					223	0
	0.0135	131.106	8.52785	631.692	0.67927					224	0
	0.0144	135.405	5.72125	397.309	0.792414					225	0
	0.009	107.047	4.09769	455.299	0.805749					226	0
	0.0054	82.9186	1.81818	336.7	0.666667					227	0
	0.0054	82.9186	1.87655	347.51	0.774597					228	0
	0.0171	147.555	10.2505	599.445	0.860979					229	0
	0.0099	112.272	3.66197	369.896	0.468511					230	0
	0.0045	75.694	0.921053	204.678	1					231	0
	0.0054	82.9186	2.01299	372.775	0.666667					232	0
	0.0072	95.7461	2.50899	348.471	0.515848					233	0
	0.0045	75.694	2.44992	544.427	0.643921					234	0
	0.0063	89.5623	2.39858	380.727	0.935588					235	0
	0.0108	117.265	3.99351	369.769	0.515613					236	0
	0.0063	89.5623	2.6936	427.556	0.516607					237	0
	0.0126	126.66	4.26136	338.203	0.512952					238	0
	0.0126	126.66	4.43939	352.333	0.639815					239	0
	0.0072	95.7461	2.8988	402.611	0.502848					240	0
	0.0099	112.272	4.39728	444.17	0.878145					241	0
	0.0099	112.272	3.01359	304.403	0.966116					242	0
	0.027	185.412	10.9236	404.576	0.735635					243	0
	0.0072	95.7461	3.23194	448.88	0.696655					244	0
	0.0099	112.272	4.32497	436.865	0.728834					245	0
	0.0153	139.573	6.27576	410.18	0.624689					246	0
	0.0126	126.66	5.56397	441.585	0.679867					247	0
	0.0054	82.9186	1.91919	355.406	0.447103					248	0
	0.0108	117.265	4.89394	453.143	0.843274					249	0
	0.0045	75.694	2.19312	487.359	0.643921					250	0
	0.009	107.047	3.60652	400.724	0.722525					251	0
	0.0063	89.5623	3.19648	507.378	0.935588					252	0
	0.0072	95.7461	2.6056	361.889	0.502848					253	0
	0.0117	122.053	3.52002	300.857	0.626033					254	0
	0.0198	158.777	11.0444	557.797	0.505494					255	0
	0.0072	95.7461	2.54209	353.068	0.813942					256	0
	0.0081	101.554	3.63636	448.934	0.550302					257	0
	0.0135	131.106	5.08684	376.803	0.351691					258	0
	0.009	107.047	6.25115	694.572	0.809291					259	0
	0.0054	82.9186	2.67424	495.23	0.666667					260	0
	0.0054	82.9186	2.30303	426.487	0.666667					261	0
	0.0126	126.66	3.97824	315.734	0.582511					262	0
	0.0072	95.7461	3.11087	432.065	0.813942					263	0
	0.009	107.047	4.49643	499.604	0.4					264	0
	0.0135	131.106	5.00299	370.592	0.477653					265	0
	0.0117	122.053	2.79654	239.02	0.616581					266	0
	0.0054	82.9186	1.88416	348.919	0.627647					267	0
	0.0135	131.106	4.31818	319.865	0.521213					268	0
	0.0054	82.9186	2.27273	420.875	0.666667					269	0
	0.0045	75.694	1.97869	439.708	0.643921					270	0
	0.0144	135.405	4.28375	297.482	0.436849					271	0
	0.009	107.047	3.5361	392.9	0.451155					272	0
	0.0099	112.272	3.37567	340.977	0.966118					273	0
	0.0072	95.7461	4.24242	589.226	0.83666					274	0
	0.0117	122.053	4.29329	366.948	0.576365					275	0
	0.0099	112.272	3.45206	348.693	0.728834					276	0
	0.0045	75.694	1.94787	432.86	0.643921					277	0
	0.0117	122.053	5.20623	444.977	0.470548					278	0
	0.0117	122.053	4.23593	362.045	0.576365					279	0
	0.0117	122.053	4.4513	380.453	0.915088					280	0
	0.0108	117.265	3.76263	348.391	0.617708					281	0
	0.0117	122.053	4.37527	373.955	0.862657					282	0
	0.0099	112.272	3.50936	354.481	0.878145					283	0
	0.009	107.047	2.82565	313.961	0.776493					284	0
	0.0072	95.7461	3.09043	429.226	0.813942					285	0
	0.0099	112.272	5.05201	510.304	0.728834					286	0
	0.0207	162.345	7.52699	363.623	0.360481					287	0
	0.0045	75.694	1.34438	298.75	0.643921					288	0
	0.0054	82.9186	1.79955	333.251	0.774597					289	0
	0.018	151.388	9.38525	521.403	0.780251					290	0
	0.0198	158.777	7.07317	357.231	0.501928					291	0
	0.0045	75.694	2.15845	479.655	0.643921					292	0
	0.0063	89.5623	1.91838	304.504	0.935588					293	0
	0.0108	117.265	4.10823	380.391	0.665053					294	0
	0.0135	131.106	5.24933	388.839	0.328288					295	0
	0.009	107.047	3.75668	417.409	0.59167					296	0
	0.0126	126.66	5.90909	468.975	0.889273					297	0
	0.0081	101.554	2.89349	357.221	0.863731					298	0
	0.0198	158.777	12.9028	651.655	0.751769					299	0
	0.0162	143.619	6.13341	378.606	0.459232					300	0
	0.009	107.047	4.3641	484.9	0.644658					301	0
	0.0054	82.9186	2.3751	439.834	0.552771					302	0
	0.0054	82.9186	2.49503	462.043	0.774598					303	0
	0.0162	143.619	6.92308	427.35	0.421827					304	0
	0.0072	95.7461	2.93561	407.723	0.83666					305	0
	0.018	151.388	7.36479	409.155	0.515089					306	0
	0.0135	131.106	8.70252	644.631	0.87984					307	0
	0.0054	82.9186	1.10159	203.998	0.774598					308	0
	0.0108	117.265	3.60796	334.07	0.627495					309	0
	0.0126	126.66	5.63636	447.33	0.889273					310	0
	0.0072	95.7461	2.97349	412.984	0.5					311	0
	0.0072	95.7461	2.74775	381.632	0.390018					312	0
	0.0171	147.555	8.61472	503.785	0.588716					313	0
	0.0135	131.106	5.84957	433.301	0.793058					314	0
	0.0054	82.9186	2.43666	451.234	0.774597					315	0
	0.0081	101.554	3.59504	443.832	0.550302					316	0
	0.0072	95.7461	3.71955	516.604	0.813942					317	0
	0.0081	101.554	2.64452	326.484	0.74612					318	0
	0.0135	131.106	3.80303	281.706	0.563889					319	0
	0.018	151.388	6.75408	375.227	0.531073					320	0
	0.0171	147.555	6.32576	369.927	0.229217					321	0
	0.0144	135.405	5.88118	408.415	0.654134					322	0
	0.0054	82.9186	1.42857	264.55	0.666667					323	0
	0.0072	95.7461	2.54209	353.068	0.5					324	0
	0.0054	82.9186	3.25	601.852	0.666667					325	0
	0.0081	101.554	2.69181	332.322	0.74612					326	0
	0.0171	147.555	5.93498	347.075	0.792278					327	0
	0.0126	126.66	3.95507	313.894	0.582046					328	0
	0.0045	75.694	2.03578	452.396	0.643921					329	0
	0.009	107.047	3.22285	358.095	0.644658					330	0
	0.0126	126.66	7.45791	591.898	0.681385					331	0
	0.0072	95.7461	2.78499	386.805	0.813942					332	0
	0.0072	95.7461	2.33045	323.673	0.813942					333	0
	0.0063	89.5623	2.20486	349.978	0.720942					334	0
	0.0063	89.5623	4.01393	637.132	0.935588					335	0
	0.0144	135.405	4.85264	336.989	0.565781					336	0
	0.0054	82.9186	1.93939	359.147	0.666667					337	0
	0.0117	122.053	4.82993	412.815	0.729876					338	0
	0.0072	95.7461	2.17172	301.627	0.5					339	0
	0.0045	75.694	1.80406	400.902	0.643921					340	0
	0.0045	75.694	2.51669	559.265	0.643921					341	0
	0.0081	101.554	2.62192	323.694	1					342	0
	0.0063	89.5623	2.56902	407.782	0.516607					343	0
	0.0054	82.9186	2.39816	444.104	0.774597					344	0
	0.0081	101.554	2.8478	351.58	0.550302					345	0
	0.0063	89.5623	4.08144	647.848	0.935588					346	0
	0.0099	112.272	3.36898	340.301	0.966116					347	0
	0.0108	117.265	2.77273	256.734	0.780709					348	0
	0.0045	75.694	1.2213	271.401	0.643921					349	0
	0.0153	139.573	5.66116	370.01	0.650034					350	0
	0.0162	143.619	5.7921	357.537	0.801102					351	0
	0.0126	126.66	8.01515	636.123	0.889273					352	0
	0.0063	89.5623	2.4108	382.667	0.935588					353	0
	0.0054	82.9186	2	370.37	0.666667					354	0
	0.0117	122.053	6.37229	544.641	0.276228					355	0
	0.0162	143.619	6.81619	420.752	0.69367					356	0.0105719
	0.0243	175.897	14.1922	584.042	0.527837
	0.0261	182.295	18.4948	708.614	0.430463
	0.0108	117.265	3.66756	339.589	1
	0.0117	122.053	4.38965	375.184	0.704002
	0.009	107.047	2.78237	309.152	0.644658
	0.0117	122.053	6.79978	581.178	0.871037
	0.0081	101.554	1.86946	230.798	0.74612
	0.0054	82.9186	2.00758	371.773	0.666667
	0.0126	126.66	4.4697	354.738	0.980525
	0.0126	126.66	5.28788	419.673	0.980525
	0.0135	131.106	7.09942	525.883	0.822406
	0.0207	162.345	8.60403	415.653	0.547237
	0.0207	162.345	11.7056	565.489	0.323547
	0.0144	135.406	5.17227	359.185	0.811023
	0.0171	147.555	4.52651	264.708	0.724624
	0.0108	117.265	3.64502	337.502	0.569567
	0.018	151.388	9.44668	524.816	0.551461
	0.0063	89.5623	4.26564	677.086	0.935588
	0.009	107.047	3.40796	378.662	0.80575
	0.0099	112.272	3.91113	395.063	0.728834
	0.0306	197.386	14.4662	472.752	0.801091
	0.0072	95.7462	2.75493	382.629	0.813942
	0.0225	169.257	15.0402	668.452	0.549835
	0.0072	95.7462	3.20217	444.746	0.390018
	0.0261	182.295	9.6286	368.912	0.427273
	0.0144	135.406	4.94201	343.195	0.558705
	0.018	151.388	6.3281	351.561	0.50842
	0.0054	82.9186	2.17586	402.936	0.774597
	0.0045	75.694	1.47096	326.88	1
	0.0153	139.573	3.97428	259.757	0.58723
	0.0081	101.554	3.11639	384.74	0.648397
	0.0171	147.555	7.62065	445.652	0.558335
	0.0315	200.267	17.9643	570.296	0.729852
	0.0099	112.272	4.81911	486.779	0.966118
	0.0099	112.272	3.34761	338.142	0.564279
	0.0162	143.619	6.99394	431.725	0.705972
	0.0144	135.406	8.40112	583.411	0.621809
	0.009	107.047	3.73247	414.719	0.641257
	0.0189	155.126	11.1795	591.509	0.400907
	0.0162	143.619	6.47973	399.983	0.792885
	0.0207	162.345	8.43672	407.571	0.389854
	0.0162	143.619	5.9374	366.506	0.334849
	0.0099	112.272	3.47259	350.767	0.680946
	0.018	151.388	6.51515	361.953	0.53742
	0.0207	162.345	15.1962	734.116	0.572278
	0.0171	147.555	5.53769	323.842	0.650758
	0.018	151.388	6.3013	350.072	0.490639
	0.0243	175.897	15.6456	643.851	0.320723
	0.0072	95.7462	3.56061	494.529	0.83666
	0.0297	194.461	8.59403	289.361	0.725962
	0.0054	82.9186	2.00447	371.198	0.774597
	0.0126	126.66	4.34849	345.118	0.889273
	0.0099	112.272	2.79399	282.221	0.728834
	0.0189	155.126	6.55425	346.786	0.743173
	0.0162	143.619	7.48405	461.978	0.526027
	0.0315	200.267	12.3372	391.656	0.406798
	0.0171	147.555	6.05841	354.293	0.481658
	0.0108	117.265	3.59354	332.736	0.633468
	0.0117	122.053	3.42857	293.04	0.871037
	0.0063	89.5623	2.09311	332.239	0.935588
	0.0117	122.053	6.31093	539.396	0.666858
	0.0099	112.272	3.43873	347.347	0.52845
	0.0162	143.619	6.11604	377.533	0.621485
	0.0063	89.5623	3.0303	481	0.516607
	0.0162	143.619	8.30606	512.72	0.705972
	0.0117	122.053	4.92208	420.69	0.576365
	0.0054	82.9186	1.91754	355.099	0.774597
	0.0144	135.406	4.0798	283.319	0.641329
	0.018	151.388	10.6859	593.662	0.684236
	0.0216	165.837	8.9287	413.366	0.477974
	0.0081	101.554	3.94522	487.064	0.74612
	0.0126	126.66	5.5924	443.841	0.791299
	0.0081	101.554	2.5792	318.42	0.648397
	0.0045	75.694	1.78865	397.478	0.643921
	0.0108	117.265	8.73967	809.229	0.75
	0.0216	165.837	12.7273	589.226	0.580372
	0.0108	117.265	4.72816	437.793	1
	0.0144	135.406	5.87121	407.723	0.757546
	0.0117	122.053	6.70654	573.208	0.729876
	0.0216	165.837	6.12579	283.601	0.521334
	0.0153	139.573	6.88788	450.188	0.805602
	0.0153	139.573	8.90637	582.116	0.701134
	0.0117	122.053	2.66991	228.198	0.616581
	0.0315	200.267	22.5189	714.887	0.643242
	0.0225	169.257	13.8903	617.345	0.418254
	0.0243	175.897	12.2179	502.794	0.410863
	0.0414	229.591	21.2045	512.185	0.632771
	0.0162	143.619	4.57576	282.454	0.900424
	0.0063	89.5623	2.60264	413.117	0.935588
	0.009	107.047	2.80303	311.448	0.809291
	0.0243	175.897	9.73713	400.705	0.898226
	0.0198	158.777	7.30502	368.94	0.800447
	0.0108	117.265	5.31385	492.023	0.515613
	0.009	107.047	5	555.556	0.776493
	0.018	151.388	4.93342	274.079	0.576932
	0.0198	158.777	7.51804	379.699	0.663021
	0.0162	143.619	4.8984	302.37	0.36097
	0.0144	135.406	10.8723	755.02	0.774166
	0.0072	95.7462	2.69347	374.093	0.622936
	0.009	107.047	4.26309	473.676	0.80575
	0.0072	95.7462	2.21501	307.64	0.813942
	0.0369	216.755	17.0273	461.445	0.776562
	0.009	107.047	7.77778	864.197	0.644658
	0.0153	139.573	9.87879	645.672	0.650393
	0.0063	89.5623	2.86535	454.817	0.935588
	0.0072	95.7462	2.74892	381.794	0.813942
	0.0144	135.406	7.04545	489.268	0.658186
	0.009	107.047	3.04637	338.486	0.644658
	0.009	107.047	3.41368	379.298	0.644658
	0.0171	147.555	5.83333	341.131	0.744096
	0.0117	122.053	4.32792	369.908	0.689594
	0.0126	126.66	4.89268	388.308	0.750726
	0.0117	122.053	4.71088	402.64	0.765814
	0.0126	126.66	3.3216	263.619	0.80738
	0.009	107.047	3.54437	393.819	0.641257
	0.0108	117.265	3.64624	337.615	0.333333
	0.0324	203.108	12.4756	385.048	0.669019
	0.0072	95.7462	2.54662	353.697	0.622936
	0.0117	122.053	5.85467	500.399	0.762093
	0.0171	147.555	4.32737	253.062	0.854963
	0.0099	112.272	3.43434	346.903	0.564279
	0.0126	126.66	4.43441	351.937	0.531039
	0.0153	139.573	7.37762	482.198	0.356946
	0.0189	155.126	6.22054	329.129	0.490485
	0.0225	169.257	13.0062	578.053	0.341897
	0.0162	143.619	11.581	714.878	0.728703
	0.0108	117.265	5.89592	545.918	0.780494
	0.0225	169.257	23.6352	1050.46	0.703842
	0.0054	82.9186	3.91828	725.608	0.774597
	0.0117	122.053	4.56243	389.952	0.576365
	0.0054	82.9186	4.78142	885.448	0.774597
	0.0225	169.257	25.0496	1113.32	0.483762
	0.0099	112.272	5.76082	581.901	0.349883
	0.0216	165.837	10.9273	505.896	0.54204
	0.0171	147.555	11.122	650.408	0.506157
	0.0342	208.674	26.3024	769.076	0.530175
	0.0243	175.897	16.5985	683.065	0.391787
	0.0081	101.554	4.28322	528.792	0.74612
	0.0414	229.591	27.4706	663.542	0.353416
	0.0054	82.9186	3.98338	737.663	0.480384
	0.009	107.047	4.65565	517.294	0.809291
	0.0234	172.609	23.019	983.717	0.513228
	0.0207	162.345	13.8075	667.028	0.470023
	0.0054	82.9186	2.63636	488.215	0.666667
	0.0099	112.272	5.47211	552.739	0.564279
	0.0072	95.7462	8.35227	1160.04	0.83666
	0.0099	112.272	4.57071	461.688	0.68944
	0.0054	82.9186	3.62121	670.595	0.666667
	0.0072	95.7462	4.65909	647.096	0.5
	0.0108	117.265	5.28075	488.958	0.75
	0.0144	135.406	7.64217	530.707	0.729323
	0.0072	95.7462	6.8266	948.139	0.813942
	0.0108	117.265	9.26548	857.915	0.780494
	0.0099	112.272	5.59169	564.817	0.541651
	0.009	107.047	2.84091	315.657	0.493279
	0.0351	211.402	39.2712	1118.84	0.704422
	0.0144	135.406	13.2275	918.575	0.810116
	0.0135	131.106	13.2323	980.172	0.772305
	0.0252	179.125	26.5565	1053.83	0.982352
	0.0315	200.267	35.6725	1132.46	0.531305
	0.0063	89.5623	3.91251	621.034	0.935588
	0.0081	101.554	4.42493	546.288	0.650958
	0.0108	117.265	5.07683	470.076	0.527046
	0.0324	203.108	26.4697	816.966	0.827612
	0.0225	169.257	9.41919	418.631	0.792131
	0.0054	82.9186	4.65909	862.795	0.666667
	0.0387	221.978	44.9051	1160.34	0.61668
	0.0126	126.66	7.83692	621.978	0.384069
	0.0144	135.406	6.02395	418.33	0.676951
	0.0369	216.755	28.6219	775.661	0.317069
	0.0189	155.126	9.4697	501.042	0.415412
	0.0117	122.053	6.02006	514.535	0.65539
	0.0288	191.492	17.3998	604.16	0.419434
	0.009	107.047	5.79545	643.939	0.809291
	0.0252	179.125	20.0628	796.144	0.833785
	0.0135	131.106	8.40909	622.896	0.696765
	0.0207	162.345	10.7225	517.994	0.540019
	0.009	107.047	3.9536	439.289	0.536614
	0.0144	135.406	11.8585	823.504	0.407127
	0.0072	95.7462	5.07576	704.966	0.5
	0.0126	126.66	7.56961	600.763	0.473665
	0.0063	89.5623	3.46108	549.378	0.935588
	0.0144	135.406	14.8414	1030.66	0.76105
	0.0225	169.257	12.5379	557.239	0.69501
	0.0108	117.265	4.84266	448.394	0.371576
	0.0072	95.7462	8.93458	1240.91	0.813942
	0.0225	169.257	25.8678	1149.68	0.673458
	0.0216	165.837	10.0366	464.657	0.412525
	0.0081	101.554	3.82518	472.244	0.74612
	0.0126	126.66	6.15741	488.683	0.886512
	0.0126	126.66	6.80821	540.334	0.379419
	0.0153	139.573	9.25105	604.644	0.736208
	0.0081	101.554	3.4446	425.26	1
	0.0063	89.5623	4.50391	714.906	0.935588
	0.027	185.412	19.6795	728.87	0.511571
	0.0288	191.492	21.1569	734.613	0.714322
	0.0153	139.573	6.76136	441.919	0.548039
	0.0099	112.272	7.25936	733.268	0.878145
	0.0135	131.106	7.05177	522.353	0.886942
	0.0108	117.265	5.61448	519.859	0.881114
	0.0063	89.5623	3.32228	527.347	0.626423
	0.0207	162.345	17.5402	847.355	0.714636
	0.0315	200.267	15.6396	496.496	0.357097
	0.0117	122.053	7.51098	641.964	0.862657
	0.0063	89.5623	3.55694	564.594	0.626423
	0.009	107.047	4.1689	463.211	0.59167
	0.0081	101.554	3.40054	419.819	0.74612
	0.0252	179.125	25.665	1018.45	0.576449
	0.0207	162.345	27.71	1338.65	0.761048
	0.0072	95.7462	4.00673	556.491	0.813942
	0.0117	122.053	4.29122	366.771	0.525503
	0.0144	135.406	7.37101	511.875	0.339257
	0.0243	175.897	10.3911	427.618	0.759896
	0.0063	89.5623	3.13416	497.486	0.935588
	0.0108	117.265	5.37879	498.036	0.75
	0.0045	75.694	3.67021	815.603	0.643921
	0.0117	122.053	3.95753	338.251	0.55669
	0.0441	236.96	48.4013	1097.53	0.673214
	0.0171	147.555	9.35606	547.138	0.406637
	0.0558	266.546	30.9899	555.374	0.354485
	0.0144	135.406	14.1954	985.792	0.74878
	0.0216	165.837	19.1061	884.54	0.4842
	0.0108	117.265	7.69697	712.682	0.633468
	0.0162	143.619	15.8359	977.527	0.678099
	0.036	214.095	40.1382	1114.95	0.322486
	0.0144	135.406	21.3692	1483.98	0.884901
	0.0405	227.082	47.4411	1171.38	0.856708
	0.0144	135.406	10.0332	696.751	0.810116
	0.0225	169.257	14.0805	625.798	0.391883
	0.018	151.388	14.7089	817.163	0.780251
	0.0126	126.66	6.18022	490.494	0.653044
	0.0108	117.265	5.73662	531.169	0.515613
	0.0108	117.265	5.0487	467.472	0.621296
	0.0342	208.674	19.9452	583.193	0.592536
	0.0153	139.573	8.05128	526.228	0.570406
	0.0135	131.106	11.7738	872.131	0.848382
	0.0054	82.9186	3.2803	607.463	0.666667
	0.0072	95.7462	5.31818	738.636	0.813942
	0.0126	126.66	7.89773	626.804	0.889273
	0.0054	82.9186	2.94697	545.735	0.666667
	0.0126	126.66	8.81313	699.455	0.534423
	0.0306	197.386	16.3749	535.128	0.553997
	0.0153	139.573	10.7564	703.033	0.837614
	0.0072	95.7462	3.39015	470.854	0.83666
	0.0099	112.272	8.73222	882.042	0.878145
	0.0477	246.442	56.6793	1188.25	0.512774
	0.0207	162.345	24.5068	1183.9	0.859185
	0.0072	95.7462	4.85772	674.684	0.813942
	0.0081	101.554	4.45076	549.476	0.650958
	0.0072	95.7462	3.69369	513.013	0.813942
	0.0135	131.106	10.9091	808.081	0.718144
	0.0063	89.5623	6.82012	1082.56	0.935588
	0.0234	172.609	22.2806	952.161	0.688232
	0.0144	135.406	7.19122	499.39	0.738743
	0.0171	147.555	10.8523	634.636	0.879783
	0.0342	208.674	30.6899	897.365	0.786983
	0.018	151.388	12.028	668.221	0.717711
	0.0243	175.897	32.0716	1319.82	0.676297
	0.0261	182.295	14.468	554.331	0.367916
	0.018	151.388	18.481	1026.72	0.743517
	0.009	107.047	6.77686	752.984	0.644658
	0.0072	95.7461	6.06061	841.751	0.615883
	0.0252	179.125	19.336	767.302	0.639102
	0.0117	122.053	7.94233	678.831	0.576365
	0.0108	117.265	7.3262	678.352	0.75
	0.0207	162.345	29.7198	1435.74	0.809413
	0.0117	122.053	7.95671	680.061	0.689594
	0.009	107.047	6.04683	671.87	0.644658
	0.0153	139.573	13.5917	888.349	0.791663
	0.0171	147.555	22.3485	1306.93	0.900109
	0.0162	143.619	10.6419	656.906	0.516972
	0.0225	169.257	15.1542	673.521	0.602047
	0.0144	135.405	11.4128	792.554	0.757454
	0.0189	155.126	22.634	1197.57	0.819294
	0.0144	135.405	11.637	808.122	0.841668
	0.0207	162.345	12.992	627.631	0.623637
	0.0063	89.5623	5.15993	819.037	0.516607
	0.0117	122.053	8.01266	684.843	0.485296
	0.0054	82.9186	2.55132	472.467	0.552771
	0.0108	117.265	4.97365	460.523	0.780494
	0.0081	101.554	7.32438	904.244	0.650958
	0.0081	101.554	6.1958	764.914	0.74612
	0.0054	82.9186	3.7197	688.833	0.666667
	0.0108	117.265	10.3535	958.661	0.528997
	0.0306	197.386	26.2257	857.05	0.622427
	0.0189	155.126	21.3028	1127.13	0.578079
	0.0126	126.66	11.2016	889.016	0.720426
	0.0081	101.554	8.06198	995.307	1
	0.0126	126.66	10.935	867.86	0.42488
	0.0234	172.609	17.8805	764.126	0.632593
	0.0108	117.265	6.53116	604.737	0.527046
	0.0063	89.5623	4.30841	683.874	0.935588
	0.0108	117.265	10.4791	970.286	0.588439
	0.0081	101.554	7.67637	947.7	1
	0.0198	158.777	19.6648	993.17	0.744002
	0.0351	211.402	31.7566	904.747	0.503636
	0.0072	95.7461	5.69144	790.478	0.813942
	0.0279	188.476	18.8492	675.597	0.743173
	0.0108	117.265	10.7094	991.608	0.392945
	0.0072	95.7461	4.20875	584.549	0.813942
	0.0261	182.295	24.899	953.984	0.404084
	0.0144	135.405	11.0658	768.458	0.810116
	0.0126	126.66	11.0455	876.623	0.75816
	0.0099	112.272	8.6351	872.232	0.728834
	0.0198	158.777	28.1147	1419.93	0.686489
	0.0162	143.619	12.7313	785.88	0.586749
	0.0072	95.7461	4.24242	589.226	0.813942
	0.0162	143.619	11.3636	701.459	0.623695
	0.0117	122.053	7.42138	634.306	0.576365
	0.0081	101.554	5.97107	737.17	0.550302
	0.0072	95.7461	5.3742	746.416	0.447949
	0.0081	101.554	5.10675	630.463	0.649718
	0.0054	82.9186	3.18628	590.051	0.666667
	0.0081	101.554	7.17133	885.349	0.74612
	0.0171	147.555	15.1981	888.78	0.586244
	0.0216	165.837	16.7735	776.549	0.659769
	0.0063	89.5623	4.01393	637.132	0.935588
	0.0279	188.476	14.0102	502.156	0.407151
	0.027	185.412	20.7869	769.885	0.657227
	0.0162	143.619	14.1799	875.304	0.418286
	0.0072	95.7461	5.96681	828.724	0.813942
	0.0279	188.476	25.9859	931.395	0.459489
	0.0198	158.777	12.4724	629.918	0.556262
	0.009	107.047	9.63958	1071.06	0.809291
	0.0126	126.66	9.68657	768.776	0.600162
	0.018	151.388	9.53252	529.584	0.727836
	0.0063	89.5623	4.05181	643.144	0.626423
	0.0126	126.66	12.9473	1027.56	0.609812
	0.0072	95.7461	5.7684	801.166	0.813942
	0.0063	89.5623	5.24503	832.544	0.720942
	0.0225	169.257	35.7417	1588.52	0.779074
	0.0216	165.837	12.3028	569.576	0.536074
	0.0216	165.837	16.5711	767.183	0.442211
	0.0243	175.897	14.1589	582.672	0.694456
	0.0081	101.554	3.93142	485.36	0.624482
	0.018	151.388	11.1881	621.561	0.540487
	0.0135	131.106	8.68438	643.287	0.879842
	0.0414	229.591	46.7424	1129.04	0.468514
	0.0126	126.66	9.06061	719.096	0.980525
	0.0081	101.554	6.45005	796.302	0.650958
	0.0144	135.405	11.3496	788.167	0.792414
	0.0153	139.573	11.5971	757.983	0.791663
	0.0117	122.053	12.1513	1038.57	0.576365
	0.0081	101.554	5.09642	629.188	0.550302
	0.0108	117.265	5.22194	483.513	0.5316
	0.0099	112.272	7.66667	774.411	0.564279
	0.0216	165.837	15.9919	740.366	0.473112
	0.0252	179.125	20.7785	824.545	0.524639
	0.0324	203.108	24.0201	741.363	0.863222
	0.027	185.412	23.5955	873.908	0.486857
	0.0063	89.5623	5.07942	806.258	0.935588
	0.0126	126.66	6.31818	501.443	0.980525
	0.0144	135.405	11.622	807.086	0.774166
	0.0099	112.272	11.042	1115.36	0.508695
	0.0072	95.7461	5.3872	748.223	0.813942
	0.0054	82.9186	4.22727	782.828	0.666667
	0.0144	135.405	9.31818	647.096	0.584979
	0.0054	82.9186	4.62879	857.183	0.666667
	0.0162	143.619	11.9467	737.45	0.547753
	0.0099	112.272	5.86952	592.88	0.728834
	0.0144	135.405	8.39532	583.008	0.428862
	0.0063	89.5623	4.8473	769.413	0.720942
	0.0126	126.66	10.1936	809.016	0.538985
	0.0126	126.66	14.5665	1156.07	0.750726
	0.0072	95.7461	5.65151	784.933	0.622936
	0.0099	112.272	8.34499	842.928	0.583421
	0.0099	112.272	5.87987	593.926	0.460263
	0.0099	112.272	11.7933	1191.24	0.728834
	0.0207	162.345	20.725	1001.21	0.322235
	0.0081	101.554	5.40128	666.825	1
	0.0144	135.405	11.8022	819.6	0.434959
	0.0252	179.125	19.4091	770.202	0.595286
	0.009	107.047	5.66898	629.886	0.535767
	0.0099	112.272	8.06654	814.802	0.583421
	0.0153	139.573	24.6511	1611.18	0.691303
	0.0171	147.555	10.1214	591.895	0.809466
	0.009	107.047	8.73356	970.396	0.59167
	0.0045	75.694	4.80483	1067.74	0.643921
	0.0225	169.257	10.1501	451.115	0.761654
	0.0081	101.554	8.91375	1100.46	0.74612
	0.0171	147.555	22.7273	1329.08	0.718774
	0.0072	95.7461	5.82415	808.91	0.458831
	0.0252	179.125	20.5413	815.13	0.480947
	0.0126	126.66	9.97863	791.955	0.38126
	0.0054	82.9186	3.5303	653.76	0.666667
	0.0234	172.609	18.4349	787.815	0.305258
	0.0117	122.053	6.92403	591.798	0.656807
	0.0189	155.126	14.2926	756.224	0.625822
	0.0045	75.694	3.40139	755.864	0.643921
	0.0126	126.66	15.0484	1194.32	0.983216
	0.0117	122.053	7.4616	637.744	0.507846
	0.0135	131.106	9.15214	677.936	0.605804
	0.0153	139.573	10.9883	718.192	0.458059
	0.0198	158.777	17.2552	871.477	0.554816
	0.0261	182.295	19.343	741.112	0.731194
	0.0081	101.554	4.92085	607.512	0.419109
	0.0099	112.272	5.11719	516.888	0.728834
	0.0108	117.265	7.25678	671.924	0.322737
	0.0072	95.7461	5.12145	711.313	0.813942
	0.0135	131.106	7.87879	583.614	0.696765
	0.0153	139.573	12.8742	841.448	0.561107
	0.0045	75.694	3.19519	710.042	0.643921
	0.0144	135.405	11.024	765.558	0.774166
	0.0144	135.405	10.4461	725.426	0.82717
	0.0171	147.555	12.1212	708.843	0.716571
	0.0099	112.272	6.3525	641.666	0.878145
	0.0162	143.619	9.03846	557.93	0.677291
	0.0153	139.573	11.1757	730.437	0.515562
	0.0117	122.053	11.3562	970.614	0.576365
	0.0216	165.837	26.2879	1217.03	0.891922
	0.0072	95.7461	5.4822	761.417	0.813942
	0.0198	158.777	18.6103	939.913	0.493517
	0.036	214.095	19.5513	543.091	0.446623
	0.018	151.388	20.4371	1135.39	0.692301
	0.0063	89.5623	4.21901	669.684	0.724787
	0.0144	135.405	12.1292	842.305	0.74817
	0.0162	143.619	14.3669	886.845	0.597935
	0.0108	117.265	7.09486	656.932	0.820914
	0.0072	95.7461	5.94365	825.507	0.813942
	0.0099	112.272	6.58639	665.292	0.728834
	0.0126	126.66	10.6229	843.087	0.601592
	0.009	107.047	6.94934	772.149	0.776493
	0.0207	162.345	9.67849	467.56	0.625552
	0.009	107.047	6.93825	770.917	0.776493
	0.0117	122.053	6.38154	545.431	0.583393
	0.054	262.212	33.2762	616.226	0.421171
	0.0225	169.257	26.4015	1173.4	0.773363
	0.0099	112.272	6.66554	673.286	0.728834
	0.0144	135.405	9.68182	672.348	0.365965
	0.0144	135.405	7.77879	540.194	0.599163
	0.0099	112.272	8.50746	859.34	0.728834
	0.0117	122.053	9.50238	812.169	0.77676
	0.009	107.047	8.32689	925.21	0.644658
	0.0108	117.265	9.84991	912.029	0.569567
	0.0207	162.345	13.2505	640.119	0.875738
	0.0144	135.405	14.661	1018.13	0.68863
	0.0072	95.7461	6.04377	839.413	0.5
	0.0252	179.125	12.1703	482.948	0.820419
	0.0117	122.053	14.5885	1246.88	0.57813
	0.0189	155.126	9.17508	485.454	0.52988
	0.0216	165.837	15.0344	696.039	0.518282
	0.0198	158.777	13.4463	679.109	0.784843
	0.0225	169.257	14.5308	645.811	0.391404
	0.0207	162.345	30.5556	1476.11	0.809413
	0.0261	182.295	22.868	876.167	0.474487
	0.0198	158.777	18.4288	930.748	0.397346
	0.0315	200.267	35.4739	1126.16	0.485395
	0.0126	126.66	13.4978	1071.25	0.601592
	0.0045	75.694	3.38281	751.735	0.643921
	0.0108	117.265	7.84256	726.163	0.633468
	0.0108	117.265	8.17821	757.242	0.446672
	0.009	107.047	5.91368	657.076	0.644658
	0.018	151.388	10.2324	568.467	0.741016
	0.0153	139.573	9.35315	611.317	0.915838
	0.0054	82.9186	3.69697	684.624	0.666667
	0.0135	131.106	8.47538	627.806	0.772305
	0.0072	95.7461	4.38034	608.381	0.813942
	0.0072	95.7461	4.78836	665.05	0.813942
	0.0171	147.555	13.9394	815.169	0.646016
	0.0045	75.694	3.49567	776.816	1
	0.0117	122.053	10.8838	930.243	0.470039
	0.0252	179.125	19.0027	754.074	0.837656
	0.0135	131.106	11.1667	827.161	0.606338
	0.0144	135.405	9.81385	681.518	0.569687
	0.0126	126.66	9.93939	788.841	0.75816
	0.0063	89.5623	4.21432	668.94	0.935588
	0.0144	135.405	13.1229	911.312	0.82717
	0.0063	89.5623	4.37928	695.123	0.935588
	0.0045	75.694	3.13302	696.228	0.643921
	0.0072	95.7461	5.74495	797.91	0.558489
	0.0126	126.66	8.41201	667.619	0.75816
	0.0054	82.9186	5.25758	973.625	0.774598
	0.0198	158.777	19.9072	1005.41	0.715817
	0.0108	117.265	10	925.926	0.633468
	0.0072	95.7461	9.50216	1319.75	0.643635
	0.0054	82.9186	5.93182	1098.48	0.666667
	0.0108	117.265	7.63889	707.305	0.612372
	0.0045	75.694	4.31048	957.884	0.643921
	0.0117	122.053	9.98001	852.992	0.470548
	0.0117	122.053	9.05303	773.763	0.57813
	0.0117	122.053	11.3999	974.352	0.77676
	0.0054	82.9186	4.31818	799.663	0.774597
	0.0171	147.555	12.968	758.361	0.649467
	0.0054	82.9186	4.77273	883.838	0.774598
	0.0117	122.053	7.04545	602.176	0.64472
	0.0108	117.265	8.01096	741.756	0.649198
	0.0135	131.106	11.6529	863.177	0.730671
	0.0153	139.573	10.7268	701.098	0.773772
	0.0081	101.554	7.53196	929.872	1
	0.0054	82.9186	4.33155	802.139	0.552771
	0.009	107.047	6.87557	763.953	0.753424
	0.0216	165.837	15.1515	701.459	0.316386
	0.0162	143.619	11.9346	736.706	0.426126
	0.0198	158.777	11.9996	606.04	0.436519
	0.0126	126.66	11.2121	889.851	0.419139
	0.0072	95.7461	6.64983	923.588	0.813942
	0.0054	82.9186	5.86364	1085.86	0.666667
	0.018	151.388	14.3733	798.515	0.444986
	0.0171	147.555	13.5084	789.963	0.722067
	0.0081	101.554	4.04412	499.274	0.648397
	0.009	107.047	6.67814	742.016	0.753424
	0.0162	143.619	7.76989	479.623	0.526093
	0.0135	131.106	9.14773	677.609	0.450666
	0.0081	101.554	4.63148	571.788	0.74612
	0.0054	82.9186	4.97159	920.665	0.666667
	0.009	107.047	8.36981	929.979	0.753424
	0.0117	122.053	8.08081	690.667	0.729876
	0.0054	82.9186	4.38636	812.29	0.666667
	0.0063	89.5623	5.37879	853.776	0.935588
	0.0072	95.7461	8.17235	1135.05	0.83666
	0.0099	112.272	6.34024	640.428	0.68944
	0.0099	112.272	6.71753	678.539	0.49379
	0.0144	135.405	12.2046	847.545	0.394065
	0.0144	135.405	7.95699	552.569	0.452245
	0.009	107.047	6.81589	757.321	0.634281
	0.0099	112.272	7.44093	751.61	0.878145
	0.0081	101.554	6.17103	761.856	0.74612
	0.018	151.388	6.72249	373.472	0.780251
	0.0423	232.073	18.7445	443.132	0.82161
	0.0072	95.7461	2.04546	284.091	0.83666
	0.0045	75.694	1.75161	389.246	0.643921
	0.0225	169.257	9.93453	441.535	0.824524
	0.0099	112.272	3.02152	305.204	0.909727
	0.036	214.095	11.579	321.64	0.560071
	0.0081	101.554	4.09446	505.489	1
	0.0054	82.9186	1.61078	298.293	0.774597
	0.0144	135.406	6.84609	475.423	0.473613
	0.009	107.047	4.30441	478.268	0.644658
	0.0081	101.554	3.43158	423.652	1
	0.0144	135.406	7.28103	505.627	0.76105
	0.0099	112.272	4.03344	407.418	0.728834
	0.009	107.047	2.56657	285.175	0.644658
	0.0054	82.9186	2.12121	392.817	0.447103
	0.0072	95.7461	3.63757	505.218	0.813942
	0.0072	95.7461	2.5947	360.375	0.83666
	0.009	107.047	3.73663	415.181	0.670472
	0.018	151.388	5.52743	307.079	0.676729
	0.0108	117.265	4.11332	380.863	0.720374
	0.0144	135.406	4.97281	345.334	0.418369
	0.0153	139.573	7.41926	484.919	0.595974
	0.0072	95.7461	3.75	520.833	0.5
	0.0063	89.5623	2.7175	431.349	0.935588
	0.0405	227.082	30.786	760.148	0.643005
	0.0108	117.265	3.78139	350.128	0.595606
	0.018	151.388	7.50369	416.872	0.578107
	0.0081	101.554	3.69146	455.736	0.550302
	0.018	151.388	5.62049	312.249	0.410471
	0.0072	95.7461	3.41856	474.8	0.5
	0.0126	126.66	4.05303	321.669	0.512813
	0.0117	122.053	3.82792	327.173	0.64472
	0.0171	147.555	6.95076	406.477	0.667199
	0.009	107.047	2.63315	292.572	0.809291
	0.0108	117.265	3.32918	308.258	0.526848
	0.0072	95.7461	2.85113	395.99	0.813942
	0.0054	82.9186	2.42424	448.934	0.666667
	0.0171	147.555	8.2003	479.549	0.525367
	0.0252	179.125	7.96037	315.888	0.476133
	0.018	151.388	6.70311	372.395	0.589729
	0.0108	117.265	5.0974	471.982	0.569567
	0.0072	95.7461	2.2126	307.306	0.813942
	0.018	151.388	7.66087	425.604	0.440712
	0.0207	162.345	8.75421	422.909	0.764397
	0.0072	95.7461	2.39779	333.026	0.813942
	0.0099	112.272	5.02635	507.712	0.744565
	0.0126	126.66	3.91137	310.427	0.530464
	0.0117	122.053	4.44375	379.808	0.437447
	0.018	151.388	7.79422	433.012	0.38311
	0.018	151.388	11.6064	644.803	0.692301
	0.0045	75.694	1.87339	416.31	0.643921
	0.0099	112.272	3.92714	396.681	0.966118
	0.0063	89.5623	2.54154	403.42	0.935588
	0.0135	131.106	4.43939	328.844	0.795112
	0.0117	122.053	3.61953	309.361	0.523405
	0.0108	117.265	3.85472	356.919	1
	0.0108	117.265	3.22616	298.719	0.515613
	0.0225	169.257	9.96212	442.761	0.76192
	0.009	107.047	2.43093	270.103	0.670472
	0.0333	205.91	14.2137	426.838	0.679177
	0.0117	122.053	5.00452	427.737	0.862657
	0.0153	139.573	5.75857	376.377	0.570287
	0.0099	112.272	4.31489	435.847	0.583421
	0.0063	89.5623	1.79924	285.594	0.516607
	0.0063	89.5623	2.33993	371.418	0.935588
	0.0099	112.272	3.82406	386.269	0.728834
	0.0126	126.66	8.24242	654.161	0.75816
	0.0054	82.9186	2.49242	461.56	0.666667
	0.0225	169.257	11.4817	510.297	0.508116
	0.0072	95.7461	2.29568	318.845	0.447949
	0.0054	82.9186	1.82796	338.511	0.552771
	0.0135	131.106	5.12804	379.855	0.879842
	0.0117	122.053	5.0939	435.376	0.704002
	0.0072	95.7461	2.4531	340.709	0.813942
	0.0108	117.265	4.4729	414.157	0.720082
	0.0099	112.272	3.4492	348.404	0.878145
	0.0162	143.619	6.49118	400.69	0.51798
	0.0126	126.66	4.25758	337.903	0.980525
	0.0045	75.694	1.85799	412.886	0.643921
	0.0189	155.126	10.0911	533.921	0.755774
	0.0171	147.555	5.61469	328.345	0.477581
	0.0162	143.619	9.41919	581.432	0.477736
	0.0117	122.053	7.16952	612.78	0.862657
	0.0054	82.9186	2.31061	427.89	0.666667
	0.0099	112.272	3.30548	333.887	0.68944
	0.0117	122.053	3.86261	330.138	0.482699
	0.0099	112.272	3.0303	306.091	0.52845
	0.0099	112.272	3.7279	376.556	0.411466
	0.009	107.047	3.37972	375.524	0.594201
	0.0054	82.9186	2.25	416.667	0.666667
	0.0126	126.66	7.06018	560.332	0.844833
	0.0054	82.9186	2.28788	423.681	0.666667
	0.018	151.388	10.4545	580.808	0.543708
	0.0081	101.554	3.46816	428.167	0.74612
	0.0045	75.694	2.73173	607.051	0.643921
	0.0099	112.272	4.34158	438.543	0.966118
	0.0126	126.66	3.99488	317.054	0.791299
	0.0072	95.7461	2.75568	382.734	0.5
	0.0198	158.777	14.3576	725.132	0.597496
	0.0225	169.257	7.31327	325.034	0.303593
	0.0135	131.106	8.06818	597.643	0.439365
	0.0117	122.053	7.54308	644.707	0.762093
	0.018	151.388	8.20707	455.948	0.646968
	0.0072	95.7461	2.44062	338.975	0.813942
	0.0108	117.265	5.36891	497.121	0.780709
	0.0162	143.619	5.20864	321.521	0.514819
	0.009	107.047	3.48255	386.95	0.753424
	0.0063	89.5623	2.93622	466.066	0.626423
	0.0126	126.66	6.74133	535.026	0.623456
	0.0063	89.5623	2.71212	430.495	0.626423
	0.0153	139.573	4.28889	280.32	0.826901
	0.009	107.047	2.86731	318.59	0.753424
	0.0099	112.272	5.4002	545.474	0.728834
	0.0135	131.106	5.64234	417.951	0.879842
	0.0189	155.126	6.08305	321.855	0.558707
	0.0072	95.7461	2.67992	372.212	0.83666
	0.0369	216.755	24.2317	656.686	0.711874
	0.0063	89.5623	3.12834	496.562	0.935588
	0.009	107.047	4.36782	485.313	0.809291
	0.0171	147.555	9.91342	579.732	0.400629
	0.0144	135.406	13.4182	931.818	0.599163
	0.0063	89.5623	2.86096	454.121	0.935588
	0.0063	89.5623	2.74411	435.573	0.724787
	0.0108	117.265	3.56061	329.686	0.780709
	0.009	107.047	4.19623	466.248	0.644658
	0.0144	135.406	5.02828	349.186	0.534389
	0.0072	95.7461	1.68026	233.37	0.813942
	0.0135	131.106	5.28539	391.51	0.535008
	0.0117	122.053	5.85254	500.217	0.583393
	0.0099	112.272	4.00155	404.197	0.728834
	0.0495	251.049	21.2507	429.308	0.751664
	0.0063	89.5623	2.5425	403.571	0.720942
	0.0117	122.053	4.77483	408.105	0.536167
	0.0144	135.406	10.5662	733.763	0.715522
	0.0162	143.619	6.7303	415.451	0.705972
	0.0144	135.406	8.39145	582.739	0.76105
	0.0162	143.619	6.13636	378.788	0.388997
	0.0081	101.554	3.88968	480.207	1
	0.0108	117.265	3.95202	365.928	0.471176
	0.0198	158.777	6.70694	338.734	0.715633
	0.0135	131.106	5.27273	390.572	0.505899
	0.0162	143.619	7.63158	471.085	0.53848
	0.0072	95.7461	2.61364	363.005	0.83666
	0.0063	89.5623	2.81987	447.598	0.516607
	0.0063	89.5623	2.07071	328.684	0.516607
	0.0144	135.406	4.19328	291.2	0.944911
	0.0081	101.554	3.77081	465.532	0.347677
	0.0081	101.554	5.77531	713.001	0.74612
	0.018	151.388	8.49421	471.901	0.410874
	0.0099	112.272	3.77273	381.084	0.460263
	0.0099	112.272	5.27072	532.396	0.878145
	0.0153	139.573	7.03176	459.592	0.373902
	0.0099	112.272	4.96495	501.51	0.728834
	0.0081	101.554	2.57925	318.426	0.74612
	0.0063	89.5623	7.46701	1185.24	0.935588
	0.009	107.047	2.82599	313.999	0.809291
	0.0063	89.5623	2.68939	426.888	0.935588
	0.0054	82.9186	3.15151	583.614	0.666667
	0.0081	101.554	4.66856	576.365	1
	0.009	107.047	4.98647	554.052	0.753424
	0.0126	126.66	7.83718	621.998	0.791299
	0.0072	95.7461	3.42286	475.398	0.733799
	0.0045	75.694	2.37847	528.549	0.643921
	0.0045	75.694	2.01464	447.697	0.643921
	0.009	107.047	3.83467	426.074	0.759911
	0.0054	82.9186	2.71261	502.335	0.552771
	0.0081	101.554	3.83264	473.166	0.550302
	0.0135	131.106	7.67677	568.649	0.696765
	0.0162	143.619	5.75175	355.046	0.680367
	0.0108	117.265	2.79556	258.848	0.689031
	0.0153	139.573	9.33063	609.845	0.791663
	0.0063	89.5623	2.47067	392.171	0.935588
	0.0072	95.7461	3.76187	522.482	0.390018
	0.009	107.047	3.31585	368.428	0.753424
	0.0063	89.5623	2.7175	431.349	0.935588
	0.009	107.047	3.33563	370.625	0.809291
	0.0063	89.5623	2.48106	393.819	0.599581
	0.0126	126.66	7.73535	613.917	0.443849
	0.0117	122.053	4.45982	381.181	0.862659
	0.0108	117.265	3.40909	315.657	0.528604
	0.0072	95.7461	3.62471	503.432	0.764349
	0.0126	126.66	4.42584	351.257	0.441875
	0.0045	75.694	2.10195	467.1	0.643921
	0.0045	75.694	1.75398	389.773	0.643921
	0.0198	158.777	6.8872	347.839	0.420456
	0.0045	75.694	1.7283	384.067	0.643921
	0.0162	143.619	5.95089	367.339	0.268181
	0.0054	82.9186	2.07576	384.4	0.666667
	0.009	107.047	3.58815	398.684	0.722525
	0.009	107.047	3.40679	378.533	0.753424
	0.0171	147.555	9.60055	561.436	0.662876
	0.018	151.388	4.915	273.056	0.534343
	0.0162	143.619	6.14455	379.293	0.801119
	0.0045	75.694	2.35362	523.027	0.643921
	0.0108	117.265	4.01723	371.965	0.505758
	0.0117	122.053	5.49892	469.993	0.915088
	0.0189	155.126	9.03821	478.212	0.408629
	0.0153	139.573	6.43451	420.556	0.791663
	0.009	107.047	2.18337	242.597	0.644658
	0.0117	122.053	3.25758	278.425	0.864177
	0.0225	169.257	8.66342	385.041	0.587469
	0.0081	101.554	3.48485	430.228	0.74612
	0.0063	89.5623	2.38759	378.982	0.626423
	0.0126	126.66	3.88616	308.425	0.42323
	0.0063	89.5623	2.61975	415.833	0.935588
	0.0081	101.554	6.09649	752.653	0.550302
	0.0153	139.573	12.8157	837.625	0.481129
	0.0081	101.554	4.44519	548.789	0.595508
	0.0198	158.777	25.5128	1288.53	0.898118
	0.0162	143.619	13.9852	863.287	0.720758
	0.0126	126.66	6.56566	521.084	0.518762
	0.0252	179.125	13.1505	521.844	0.676322
	0.0135	131.106	8.60435	637.359	0.87984
	0.009	107.047	6.71028	745.587	0.644658
	0.009	107.047	6.89171	765.746	0.608474
	0.0225	169.257	33.3948	1484.21	0.666689
	0.0198	158.777	15.4697	781.298	0.692282
	0.0081	101.554	5.63016	695.082	0.843743
	0.009	107.047	6.14555	682.838	0.809291
	0.018	151.388	8.87544	493.08	0.705545
	0.0081	101.554	2.88578	356.269	0.74612
	0.0126	126.66	6.29197	499.363	0.488337
	0.0126	126.66	10.2121	810.486	0.980525
	0.0063	89.5623	3.63636	577.201	0.626423
	0.0081	101.554	5.08275	627.5	0.74612
	0.0117	122.053	5.19676	444.167	0.470548
	0.0153	139.573	7.10299	464.248	0.453823
	0.0108	117.265	5.75325	532.708	0.621296
	0.0144	135.406	8.05944	559.683	0.895897
	0.018	151.388	12.9312	718.402	0.444986
	0.0126	126.66	11.6414	923.922	0.75816
	0.0198	158.777	10.7849	544.694	0.430581
	0.0099	112.272	4.53867	458.452	0.728834
	0.0072	95.7461	4.07662	566.197	0.813942
	0.0162	143.619	12.7676	788.124	0.636352
	0.0117	122.053	7.01102	599.232	0.689594
	0.0207	162.345	14.4788	699.46	0.448352
	0.0189	155.126	17.1141	905.507	0.42018
	0.0108	117.265	7.62987	706.469	0.665053
	0.0063	89.5623	3.36755	534.531	0.935588
	0.0135	131.106	13.4917	999.388	0.68824
	0.0117	122.053	10.5226	899.369	0.862657
	0.0153	139.573	7.81941	511.073	0.66802
	0.0162	143.619	8.69418	536.678	0.566455
	0.0081	101.554	4.70103	580.374	0.650958
	0.0045	75.694	2.79661	621.469	0.643921
	0.0162	143.619	10.9809	677.831	0.566455
	0.0045	75.694	2.78505	618.901	0.643921
	0.0135	131.106	7.38345	546.922	0.487097
	0.018	151.388	13.2468	735.931	0.712166
	0.018	151.388	16.9814	943.408	0.69887
	0.0198	158.777	14.347	724.593	0.841123
	0.0081	101.554	7.15791	883.692	1
	0.0081	101.554	5.06543	625.361	0.550302
	0.0072	95.7461	5.82476	808.994	0.813942
	0.0171	147.555	9.94343	581.487	0.785391
	0.0225	169.257	14.0511	624.493	0.873767
	0.0054	82.9186	3.5	648.148	0.666667
	0.0072	95.7461	5.70217	791.968	0.538821
	0.0135	131.106	8.32478	616.65	0.657355
	0.0072	95.7461	4.44129	616.846	0.5
	0.0054	82.9186	3.72727	690.236	0.666667
	0.009	107.047	4.50413	500.459	0.809291
	0.0135	131.106	9.61174	711.981	0.843444
	0.027	185.412	25.5487	946.249	0.454862
	0.0108	117.265	8.4596	783.296	0.633468
	0.0126	126.66	6.41099	508.808	0.335116
	0.0081	101.554	6.25291	771.965	0.74612
	0.0099	112.272	9.56551	966.213	0.966118
	0.009	107.047	4.36869	485.41	0.753424
	0.0243	175.897	22.8207	939.122	0.616629
	0.0144	135.406	9.86716	685.22	0.774166
	0.0216	165.837	14.6842	679.824	0.726971
	0.009	107.047	3.58356	398.174	0.644658
	0.0171	147.555	13.3176	778.807	0.557254
	0.0099	112.272	4.55703	460.306	0.374503
	0.0054	82.9186	2.80303	519.08	0.666667
	0.0054	82.9186	3.90151	722.503	0.666667
	0.0081	101.554	5.47101	675.434	0.430548
	0.0144	135.406	11.0025	764.062	0.637724
	0.0225	169.257	10.9683	487.48	0.697277
	0.0117	122.053	10.4376	892.1	0.915088
	0.0063	89.5623	4.21676	669.328	0.935588
	0.0081	101.554	4.14601	511.853	0.648397
	0.0126	126.66	5.74242	455.748	0.889273
	0.0045	75.694	1.78604	396.898	0.643921
	0.0126	126.66	5.41564	429.813	0.711421
	0.0117	122.053	5.82054	497.482	0.384718
	0.0054	82.9186	3.37879	625.701	0.666667
	0.0144	135.406	6.81409	473.2	0.724291
	0.0216	165.837	22.1409	1025.04	0.636868
	0.0279	188.476	24.3382	872.337	0.557893
	0.0243	175.897	23.8134	979.976	0.489954
	0.018	151.388	23.7224	1317.91	0.657191
	0.009	107.047	3.21855	357.617	0.644658
	0.0198	158.777	14.3883	726.68	0.713365
	0.0198	158.777	10.3087	520.642	0.864405
	0.0153	139.573	12.7747	834.951	0.800184
	0.0063	89.5623	3.91496	621.422	0.626423
	0.0099	112.272	5.6479	570.495	0.728834
	0.0108	117.265	6.56566	607.931	0.780494
	0.0144	135.406	10.6313	738.286	0.82717
	0.0126	126.66	8.82504	700.4	0.558561
	0.0117	122.053	6.38071	545.36	0.55669
	0.0099	112.272	5.44889	550.393	0.728834
	0.0171	147.555	9.01258	527.052	0.646016
	0.0063	89.5623	5.15151	817.701	0.527595
	0.018	151.388	8.99378	499.655	0.787505
	0.0162	143.619	11.219	692.531	0.639353
	0.0072	95.7461	4.25806	591.397	0.813942
	0.0063	89.5623	3.99682	634.416	0.626423
	0.0153	139.573	7.72121	504.654	0.519441
	0.0153	139.573	8.22529	537.6	0.653782
	0.0153	139.573	14.6212	955.635	0.791663
	0.018	151.388	11.9068	661.491	0.674734
	0.0081	101.554	4.91951	607.347	1
	0.0135	131.106	8.36324	619.499	0.560321
	0.0153	139.573	7.93015	518.31	0.588735
	0.0207	162.345	13.8544	669.295	0.694501
	0.0063	89.5623	3.68768	585.347	0.935588
	0.0279	188.476	19.2971	691.654	0.602471
	0.018	151.388	8.75474	486.374	0.403085
	0.0072	95.7461	5.06975	704.131	0.813942
	0.0108	117.265	11.6903	1082.44	0.75
	0.0252	179.125	20.4372	811	0.727233
	0.0108	117.265	7.40801	685.927	0.75
	0.0162	143.619	7.49053	462.378	0.728703
	0.0072	95.7461	5.633	782.361	0.813942
	0.0441	236.96	15.3467	347.999	0.627929
	0.0126	126.66	9.0465	717.976	0.983216
	0.0396	224.545	22.4012	565.686	0.402817
	0.0288	191.492	20.0235	695.261	0.497249
	0.0207	162.345	10.3414	499.583	0.863286
	0.0099	112.272	6.32519	638.908	0.728834
	0.0171	147.555	8.79804	514.505	0.398147
	0.0099	112.272	7.57464	765.115	0.966118
	0.009	107.047	6.15967	684.408	0.809291
	0.0045	75.694	3.4022	756.045	1
	0.018	151.388	14.6895	816.083	0.458462
	0.0081	101.554	7.94156	980.439	0.74612
	0.0117	122.053	7.30114	624.029	0.759712
	0.0072	95.7461	5	694.444	0.83666
	0.0081	101.554	4.08736	504.612	1
	0.018	151.388	11.6878	649.321	0.602381
	0.0126	126.66	8.85719	702.951	0.492607
	0.0054	82.9186	4.5303	838.945	0.666667
	0.018	151.388	11.5897	643.873	0.498735
	0.0126	126.66	6.84742	543.446	0.42488
	0.0063	89.5623	5.01739	796.411	0.724787
	0.0099	112.272	6.71717	678.502	0.878145
	0.0108	117.265	7.93706	734.913	0.665053
	0.0117	122.053	6.07378	519.127	0.862657
	0.0072	95.7461	5.77651	802.294	0.83666
	0.0198	158.777	15.1922	767.281	0.484322
	0.009	107.047	5.1584	573.156	0.753424
	0.0072	95.7461	6.26588	870.262	0.696655
	0.0099	112.272	7.79001	786.87	0.52845
	0.0234	172.609	19.9862	854.112	0.399715
	0.0243	175.897	11.5152	473.875	0.314635
	0.0099	112.272	4.40285	444.733	0.68944
	0.0072	95.7461	3.26821	453.918	0.813942
	0.0225	169.257	12.0474	535.439	0.513812
	0.0081	101.554	5.16572	637.743	1
	0.018	151.388	19.3872	1077.07	0.589729
	0.0207	162.345	15.3762	742.813	0.940513
	0.0054	82.9186	3.49255	646.769	0.666667
	0.0171	147.555	9.67459	565.765	0.937914
	0.0099	112.272	8.40796	849.289	0.728834
	0.0189	155.126	14.1798	750.256	0.437554
	0.0081	101.554	8.2197	1014.78	0.863731
	0.0108	117.265	7.38472	683.77	0.633468
	0.0162	143.619	7.66458	473.122	0.610141
	0.0054	82.9186	3.3619	622.574	0.774597
	0.0207	162.345	15.3196	740.077	0.822949
	0.0144	135.406	7.97576	553.872	0.654134
	0.0072	95.7461	4.86532	675.739	0.458831
	0.0225	169.257	24.4521	1086.76	0.743579
	0.0072	95.7461	4.8052	667.388	0.813942
	0.0099	112.272	5.47794	553.327	0.878145
	0.0171	147.555	22.1591	1295.85	0.718774
	0.0225	169.257	28.6497	1273.32	0.708336
	0.0099	112.272	6.72822	679.618	0.583421
	0.0063	89.5623	4.8436	768.825	0.935588
	0.0135	131.106	7.34337	543.953	0.525731
	0.0171	147.555	6.65191	389.001	0.811745
	0.0207	162.345	13.3932	647.014	0.627231
	0.018	151.388	16.3539	908.551	0.566092
	0.0162	143.619	11.6848	721.287	0.913885
	0.0153	139.573	23.0313	1505.32	0.72194
	0.009	107.047	6.00781	667.534	0.809291
	0.0189	155.126	13.9714	739.225	0.591143
	0.0081	101.554	5.69813	703.473	0.74612
	0.0135	131.106	10.1326	750.561	0.886942
	0.018	151.388	18.5035	1027.97	0.907433
	0.0063	89.5623	5.96285	946.485	0.935588
	0.0234	172.609	16.1977	692.209	0.763405
	0.0162	143.619	10.6643	658.292	0.503585
	0.0108	117.265	7.85353	727.179	0.448878
	0.0189	155.126	26.7337	1414.48	0.682641
	0.0171	147.555	15.5185	907.517	0.684821
	0.0189	155.126	15.8747	839.929	0.846139
	0.0081	101.554	3.52617	435.33	0.744708
	0.0162	143.619	14.0665	868.301	0.566455
	0.0081	101.554	8.2197	1014.78	0.650958
	0.0252	179.125	15.4086	611.452	0.477896
	0.0054	82.9186	3.8152	706.519	0.774598
	0.027	185.412	17.3839	643.85	0.459954
	0.0441	236.96	31.9559	724.624	0.636574
	0.0063	89.5623	4.07014	646.053	0.935588
	0.0216	165.837	11.5853	536.356	0.785452
	0.0117	122.053	7.00325	598.568	0.64472
	0.018	151.388	11.6667	648.148	0.531803
	0.018	151.388	12.5713	698.406	0.428271
	0.0171	147.555	10.8333	633.528	0.741072
	0.0135	131.106	7.90473	585.536	0.568653
	0.009	107.047	4.75193	527.992	0.644658
	0.0126	126.66	10.1818	808.081	0.75816
	0.0045	75.694	2.82447	627.66	0.643921
	0.0171	147.555	11.6679	682.335	0.535412
	0.0144	135.406	5.85928	406.894	0.637724
	0.0135	131.106	7.33333	543.21	0.563212
	0.0135	131.106	5.65025	418.537	0.718144
	0.0081	101.554	6.23847	770.182	0.446543
	0.0117	122.053	6.46299	552.392	0.862657
	0.0234	172.609	15.0244	642.068	0.624887
	0.0324	203.108	14.3697	443.51	0.47031
	0.009	107.047	5.04695	560.772	0.570088
	0.0144	135.406	10.1045	701.701	0.718421
	0.0117	122.053	6.35173	542.883	0.576365
	0.0063	89.5623	3.86644	613.721	0.935588
	0.0216	165.837	10.0627	465.866	0.376012
	0.0162	143.619	9.0404	558.05	0.705972
	0.0117	122.053	7.05734	603.191	0.633464
	0.0081	101.554	7.51515	927.796	0.648397
	0.0117	122.053	7.72603	660.345	0.305643
	0.0063	89.5623	4.68553	743.736	0.935588
	0.0099	112.272	5.79545	585.399	0.583421
	0.0171	147.555	15.3017	894.838	0.516406
	0.009	107.047	5.96419	662.687	0.722525
	0.0198	158.777	13.8636	700.184	0.463735
	0.0171	147.555	6.8536	400.795	0.614178
	0.0171	147.555	9.63759	563.602	0.615072
	0.0189	155.126	16.5255	874.364	0.428571
	0.0225	169.257	9.72074	432.033	0.778119
	0.009	107.047	8.93717	993.018	0.59167
	0.0189	155.126	14.1667	749.559	0.53354
	0.0198	158.777	17.0292	860.062	0.46821
	0.0162	143.619	14.4825	893.981	0.668217
	0.0099	112.272	4.84994	489.893	0.623802
	0.0144	135.406	8.6014	597.319	0.810983
	0.0108	117.265	9.063	839.167	0.633468
	0.0135	131.106	12.2268	905.692	0.87984
	0.0135	131.106	5.23142	387.513	0.535008
	0.0162	143.619	12.7702	788.282	0.332399
	0.0414	229.591	12.5612	303.41	0.976318
	0.0126	126.66	4.09298	324.84	0.492607
	0.027	185.412	10.9352	405.008	0.580603
	0.0063	89.5623	2.2324	354.35	0.935588
	0.0054	82.9186	2.12879	394.22	0.666667
	0.0171	147.555	8.39256	490.793	0.627484
	0.0351	211.402	9.61905	274.047	0.338108
	0.0045	75.694	1.79831	399.625	0.668417
	0.0072	95.7461	3.12443	433.948	0.615883
	0.0063	89.5623	1.99536	316.723	0.626423
	0.009	107.047	3.20707	356.341	0.644658
	0.036	214.095	16.8794	468.872	0.561028
	0.0108	117.265	4.5974	425.685	0.595606
	0.0063	89.5623	1.99495	316.659	0.724787
	0.0081	101.554	4.07552	503.151	1
	0.0054	82.9186	2.48485	460.157	0.666667
	0.0099	112.272	3.70534	374.276	0.728834
	0.0063	89.5623	1.88552	299.289	0.724787
	0.0135	131.106	5.25847	389.516	0.246348
	0.0117	122.053	4.16044	355.593	0.485296
	0.0054	82.9186	2.03925	377.638	0.774597
	0.0171	147.555	4.84849	283.537	0.748528
	0.0072	95.7461	2.39583	332.755	0.83666
	0.018	151.388	5.58712	310.396	0.523314
	0.0351	211.402	12.5734	358.216	0.594709
	0.009	107.047	3.37925	375.472	0.644658
	0.0126	126.66	4.41593	350.471	0.322986
	0.0333	205.91	9.52445	286.02	0.598367
	0.0081	101.554	3.40093	419.868	0.429965
	0.0108	117.265	3.58037	331.516	0.780709
	0.0054	82.9186	2.30303	426.487	0.666667
	0.0054	82.9186	1.6766	310.482	0.774598
	0.0063	89.5623	1.8585	295.001	0.935588
	0.0135	131.106	3.28704	243.484	0.653668
	0.0081	101.554	1.6141	199.272	0.473271
	0.0054	82.9186	2.19697	406.846	0.666667
	0.0072	95.7461	2.08153	289.101	0.813942
	0.0063	89.5623	2.53177	401.868	0.935588
	0.0054	82.9186	3.88636	719.697	0.666667
	0.0054	82.9186	1.15801	214.446	0.447103
	0.0099	112.272	5.19561	524.809	0.728834
	0.0171	147.555	6.62879	387.648	0.863092
	0.0054	82.9186	2.56818	475.589	0.666667
	0.0144	135.406	6.76635	469.885	0.637152
	0.0081	101.554	2.84615	351.377	0.74612
	0.009	107.047	2.47934	275.482	0.753424
	0.0054	82.9186	2.21652	410.467	0.552771
	0.009	107.047	3.31267	368.075	0.644658
	0.0126	126.66	2.50529	198.832	0.642504
	0.0144	135.406	5.69531	395.508	0.729323
	0.0072	95.7461	3.40909	473.485	0.83666
	0.0126	126.66	6.48741	514.874	0.791299
	0.0054	82.9186	2.18615	404.842	0.666667
	0.0072	95.7461	2.7862	386.972	0.813942
	0.0063	89.5623	2.05892	326.813	0.626423
	0.0099	112.272	4.24133	428.417	0.909727
	0.045	239.365	14.7615	328.033	0.841248
	0.0126	126.66	3.73967	296.799	0.585632
	0.0081	101.554	3.33333	411.523	0.650958
	0.0117	122.053	3.37396	288.372	0.862657
	0.0189	155.126	11.1364	589.226	0.846139
	0.0054	82.9186	1.78092	329.801	0.774597
	0.0189	155.126	5.57416	294.929	0.529671
	0.0207	162.345	6.67313	322.374	0.642822
	0.0081	101.554	2.35646	290.921	0.52057
	0.0099	112.272	2.62265	264.915	0.966118
	0.0369	216.755	11.5976	314.299	0.85483
	0.0072	95.7461	2.96401	411.669	0.83666
	0.0063	89.5623	2.8128	446.477	0.935588
	0.0135	131.106	3.66249	271.295	0.597044
	0.009	107.047	3.35859	373.176	0.520604
	0.0144	135.406	8.78061	609.765	0.810116
	0.0126	126.66	3.96223	314.462	0.499025
	0.009	107.047	4.10698	456.331	0.644658
	0.009	107.047	3.08891	343.212	0.606978
	0.0252	179.125	116.915	4639.48	0.864635
	0.0306	197.386	16.8878	551.887	0.385705
	0.0342	208.674	20.1545	589.313	0.399226
	0.0126	126.66	7.57062	600.843	0.508686
	0.0846	328.201	71.4476	844.534	0.682132
	0.009	107.047	7.93672	881.858	0.630222
	0.0126	126.66	6.89394	547.138	0.644097
	0.0279	188.476	22.3838	802.288	0.617764
	0.0261	182.295	31.6913	1214.23	0.762867
	0.0108	117.265	4.70563	435.706	0.919368
	0.009	107.047	5.90909	656.566	0.634281
	0.018	151.388	9.74005	541.114	0.42217
	0.0063	89.5623	2.89467	459.472	0.935588
	0.0171	147.555	12.6326	738.747	0.670527
	0.0108	117.265	5.96457	552.276	0.584411
	0.0234	172.609	15.1845	648.908	0.385203
	0.0054	82.9186	3.89498	721.293	0.774597
	0.0099	112.272	6.79073	685.933	0.564279
	0.0117	122.053	10.3279	882.728	0.871037
	0.0045	75.694	3.08552	685.67	0.643921
	0.0099	112.272	6.36587	643.017	0.878145
	0.009	107.047	7.34138	815.709	0.753424
	0.0135	131.106	12.9963	962.692	0.772305
	0.0306	197.386	28.9443	945.893	0.531724
	0.0054	82.9186	3.46212	641.134	0.666667
	0.0144	135.405	9.02711	626.883	0.300827
	0.0108	117.265	4.74675	439.514	0.675415
	0.0045	75.694	3.05855	679.678	0.643921
	0.0207	162.345	11.5318	557.091	0.569349
	0.0207	162.345	14.0003	676.345	0.349411
	0.0234	172.609	14.8209	633.37	0.789867
	0.0153	139.573	12.308	804.445	0.791663
	0.0063	89.5623	4.73418	751.458	0.516607
	0.0063	89.5623	3.85522	611.94	0.516607
	0.0054	82.9186	3.08333	570.988	0.666667
	0.0162	143.619	9.02696	557.22	0.698097
	0.0135	131.106	6.94308	514.302	0.522385
	0.0216	165.837	10.974	508.057	0.597395
	0.0207	162.345	10.4223	503.495	0.672203
	0.0171	147.555	14.5789	852.568	0.599821
	0.0216	165.837	22.573	1045.04	0.891922
	0.0108	117.265	7.48024	692.615	0.780494
	0.0198	158.777	14.0022	707.183	0.583372
	0.0162	143.619	13.2396	817.259	0.692336
	0.0198	158.777	15.643	790.051	0.614515
	0.0081	101.554	4.84033	597.571	0.74612
	0.0171	147.555	8.03516	469.892	0.699496
	0.0108	117.265	7.50248	694.674	0.780709
	0.0234	172.609	16.4782	704.195	0.59625
	0.009	107.047	5.13315	570.35	0.644658
	0.0081	101.554	4.35262	537.36	0.649718
	0.0171	147.555	8.04924	470.716	0.599821
	0.0126	126.66	5.55657	440.997	0.526169
	0.009	107.047	5.80959	645.51	0.805749
	0.0072	95.7461	3.96154	550.214	0.622936
	0.0135	131.106	5.85859	433.969	0.659543
	0.0108	117.265	10.0428	929.891	0.881114
	0.0099	112.272	4.78403	483.236	0.728834
	0.0126	126.66	8.45561	671.08	0.791299
	0.0198	158.777	7.81008	394.448	0.390559
	0.0207	162.345	11.5328	557.139	0.48929
	0.0162	143.619	8.02831	495.575	0.879968
	0.009	107.047	5.56309	618.122	0.641257
	0.0099	112.272	6.93506	700.512	0.450578
	0.0135	131.106	10.3244	764.773	0.719338
	0.0153	139.573	10.3788	678.352	0.538732
	0.009	107.047	5.1426	571.4	0.608474
	0.0108	117.265	7.93182	734.428	0.527998
	0.0153	139.573	8.85281	578.615	0.577829
	0.0108	117.265	6.05043	560.225	0.881114
	0.0099	112.272	5.12143	517.317	0.878145
	0.009	107.047	5.28139	586.821	0.398428
	0.0153	139.573	8.32183	543.91	0.407067
	0.0162	143.619	10.1968	629.43	0.544471
	0.0081	101.554	4.38406	541.242	0.74612
	0.0063	89.5623	4.3304	687.365	0.626423
	0.0135	131.106	11.6186	860.633	0.521213
	0.0153	139.573	23.361	1526.86	0.748549
	0.0072	95.7461	3.65559	507.72	0.390018
	0.0252	179.125	19.229	763.056	0.436682
	0.0072	95.7461	4.28904	595.701	0.706333
	0.0162	143.619	9.91902	612.285	0.850514
	0.0099	112.272	8.40005	848.489	0.728834
	0.0126	126.66	6.68062	530.208	0.379419
	0.0108	117.265	8.86809	821.12	0.75
	0.0108	117.265	5.4189	501.75	0.75
	0.018	151.388	14.6529	814.048	0.577245
	0.0045	75.694	3.24495	721.1	1
	0.0171	147.555	18.8447	1102.03	0.744096
	0.0045	75.694	2.16713	481.584	0.643921
	0.0117	122.053	8.34416	713.176	0.64472
	0.0117	122.053	7.88264	673.73	0.616581
	0.0081	101.554	6.66667	823.045	0.454409
	0.0072	95.7461	4.55628	632.816	0.813942
	0.0099	112.272	6.08066	614.208	0.878145
	0.0063	89.5623	4.50337	714.82	0.516607
	0.0144	135.405	11.1797	776.365	0.466395
	0.009	107.047	4.3984	488.711	0.634281
	0.0153	139.573	7.73737	505.711	0.574384
	0.0144	135.405	8.11313	563.412	0.535767
	0.0108	117.265	7.37879	683.221	0.665053
	0.0099	112.272	6.66667	673.401	0.623802
	0.0081	101.554	4.84849	598.578	1
	0.0099	112.272	4.39831	444.274	0.787701
	0.0135	131.106	8.31105	615.633	0.599848
	0.0063	89.5623	3.88021	615.906	0.720942
	0.0072	95.7461	6.58129	914.068	0.813942
	0.0117	122.053	5.45784	466.482	0.862659
	0.0153	139.573	11.5469	754.699	0.720171
	0.0225	169.257	13.2955	590.909	0.426061
	0.0081	101.554	5.01748	619.442	0.74612
	0.009	107.047	4.61736	513.04	0.457308
	0.018	151.388	19.2305	1068.36	0.923474
	0.0162	143.619	9.92624	612.731	0.767653
	0.0225	169.257	27.5331	1223.7	0.813046
	0.0126	126.66	10.1061	802.068	0.980525
	0.0045	75.694	3.50796	779.547	0.643921
	0.0135	131.106	6.15151	455.668	0.807784
	0.009	107.047	4.02893	447.658	0.753424
	0.0216	165.837	23.5606	1090.77	0.819943
	0.0108	117.265	6.28788	582.211	0.665053
	0.0162	143.619	10.3604	639.528	0.734224
	0.0171	147.555	9.46011	553.223	0.471486
	0.0108	117.265	6.79437	629.109	0.613156
	0.0144	135.405	6.32212	439.037	0.792414
	0.0288	191.492	19.7717	686.519	0.326227
	0.0144	135.405	8.60048	597.255	0.484401
	0.0081	101.554	3.63636	448.934	0.744708
	0.0108	117.265	5.64786	522.95	0.780709
	0.0243	175.897	16.3258	671.842	0.611102
	0.0081	101.554	3.63869	449.222	0.74612
	0.0135	131.106	11.6372	862.015	0.879842
	0.0333	205.91	26.9623	809.679	0.484913
	0.0315	200.267	18.5379	588.504	0.429223
	0.0153	139.573	10.8576	709.649	0.791663
	0.0054	82.9186	4.31642	799.337	0.552771
	0.009	107.047	5.51948	613.276	0.722525
	0.0144	135.405	8.12998	564.582	0.546248
	0.0198	158.777	12.129	612.575	0.923168
	0.0135	131.106	6.56232	486.098	0.678409
	0.0108	117.265	8.55269	791.916	0.569567
	0.0081	101.554	6.36364	785.634	0.650958
	0.0081	101.554	3.82284	471.956	0.74612
	0.0054	82.9186	3.28963	609.19	0.666667
	0.0234	172.609	16.9364	723.779	0.794926
	0.018	151.388	13.7869	765.939	0.907433
	0.0072	95.7461	5.14069	713.985	0.813942
	0.0243	175.897	12.3557	508.463	0.769003
	0.0108	117.265	5.68841	526.704	0.633468
	0.0081	101.554	5.51948	681.417	1
	0.0081	101.554	5.43357	670.811	0.74612
	0.0099	112.272	6.27525	633.864	0.623802
	0.0108	117.265	5.9025	546.528	0.780709
	0.0153	139.573	16.8939	1104.18	0.537628
	0.0054	82.9186	3.56775	660.695	0.552771
	0.0063	89.5623	4.59353	729.132	0.516607
	0.0054	82.9186	3.9697	735.129	0.666667
	0.009	107.047	8.9639	995.989	0.4
	0.0099	112.272	5.4172	547.192	0.349883
	0.0081	101.554	5.47521	675.951	0.648397
	0.0054	82.9186	2.98411	552.613	0.666667
	0.0099	112.272	6.12393	618.578	0.728834
	0.0045	75.694	3.30765	735.034	0.643921
	0.0081	101.554	5.11364	631.313	0.649718
	0.009	107.047	5.32258	591.398	0.644658
	0.0054	82.9186	4.12121	763.187	0.666667
	0.0054	82.9186	5.01858	929.367	0.552771
	0.0099	112.272	9.30036	939.43	0.68944
	0.0063	89.5623	5.53872	879.162	0.516607
	0.0099	112.272	7.65683	773.417	0.564279
	0.009	107.047	6.72349	747.054	0.608474
	0.0054	82.9186	4.18605	775.194	0.774597
	0.0099	112.272	4.01123	405.175	0.506054
	0.0144	135.405	9.05502	628.821	0.916182
	0.0045	75.694	2.67206	593.791	0.643921
	0.0045	75.694	3.20365	711.922	0.643921
	0.0099	112.272	10.7655	1087.42	0.728834
	0.0108	117.265	5.88528	544.933	0.621296
	0.0063	89.5623	3.99832	634.653	0.516607
	0.0216	165.837	11.0023	509.367	0.596278
	0.009	107.047	7.17742	797.491	0.641257
	0.0126	126.66	8.62783	684.748	0.80738
	0.0117	122.053	3.48698	298.033	0.583393
	0.0072	95.7462	2.68038	372.274	0.813942
	0.009	107.047	3.02801	336.445	0.809291
	0.0234	172.609	8.90741	380.658	0.55152
	0.0288	191.492	19.3326	671.271	0.688548
	0.0153	139.573	5.32895	348.297	0.601943
	0.0108	117.265	4.06417	376.312	0.881114
	0.0054	82.9186	2.10606	390.011	0.666667
	0.0189	155.126	7.07135	374.145	0.608241
	0.0153	139.573	4.92616	321.971	0.58661
	0.0261	182.295	11.9252	456.905	0.499419
	0.0135	131.106	4.56061	337.823	0.567598
	0.0108	117.265	5.02228	465.026	1
	0.0072	95.7462	2.55682	355.114	0.83666
	0.0171	147.555	6.60353	386.172	0.749821
	0.0135	131.106	5.44823	403.573	0.772305
	0.0288	191.492	15.5854	541.16	0.634924
	0.018	151.388	7.79632	433.129	0.613957
	0.0144	135.406	7.45041	517.39	0.729323
	0.0261	182.295	12.729	487.701	0.516119
	0.0045	75.694	1.74242	387.205	0.643921
	0.0072	95.7462	2.58523	359.059	0.5
	0.0135	131.106	9.47917	702.16	0.886942
	0.009	107.047	4.98393	553.77	0.809291
	0.018	151.388	11.7616	653.422	0.646297
	0.0126	126.66	4.54944	361.067	0.393631
	0.009	107.047	3.15427	350.474	0.644658
	0.0108	117.265	4.94071	457.473	0.780709
	0.018	151.388	5.87859	326.588	0.684236
	0.0063	89.5623	2.42791	385.382	0.935588
	0.0153	139.573	7.98687	522.018	0.87843
	0.0108	117.265	4.05138	375.128	0.780494
	0.0108	117.265	3.04113	281.586	0.614527
	0.0198	158.777	12.2665	619.52	0.667664
	0.0045	75.694	2.07499	461.108	0.643921
	0.0279	188.476	17.001	609.356	0.655666
	0.0063	89.5623	2.58418	410.187	0.516607
	0.0207	162.345	12.6048	608.925	0.541318
	0.0054	82.9186	2.7197	503.648	0.666667
	0.0072	95.7462	2.58523	359.059	0.83666
	0.0072	95.7462	3.58392	497.766	0.515848
	0.0198	158.777	5.02114	253.593	0.416886
	0.0081	101.554	3.61269	446.011	0.568804
	0.0063	89.5623	2.86195	454.278	0.516607
	0.0072	95.7462	2.39161	332.168	0.622936
	0.0072	95.7462	1.64732	228.795	0.813942
	0.0126	126.66	3.40909	270.563	0.80738
	0.0054	82.9186	2.84091	526.094	0.666667
	0.0207	162.345	5.83894	282.075	0.593408
	0.0144	135.406	11.0606	768.098	0.68863
	0.0117	122.053	8.34102	712.908	0.862657
	0.0108	117.265	3.09269	286.36	0.75
	0.0054	82.9186	1.95454	361.953	0.666667
	0.0063	89.5623	2.55892	406.178	0.724787
	0.0126	126.66	3.87387	307.45	0.506415
	0.0288	191.492	9.40067	326.412	0.666194
	0.0072	95.7462	2.66594	370.27	0.813942
	0.009	107.047	2.86042	317.825	0.644658
	0.0108	117.265	3.96574	367.199	0.633468
	0.009	107.047	5.18825	576.472	0.753424
	0.0072	95.7462	2.669	370.694	0.622936
	0.0054	82.9186	2.99242	554.153	0.666667
	0.0225	169.257	7.15778	318.124	0.679555
	0.0099	112.272	7.34291	741.708	0.68944
	0.0054	82.9186	2.56061	474.186	0.666667
	0.0081	101.554	2.58021	318.545	1
	0.0045	75.694	2.34479	521.064	0.643921
	0.009	107.047	4.79278	532.531	0.4
	0.0117	122.053	3.8437	328.521	0.689594
	0.0072	95.7462	2.79697	388.468	0.813942
	0.0144	135.406	4.75859	330.457	0.585958
	0.0333	205.91	23.5011	705.74	0.575209
	0.0117	122.053	4.58875	392.2	0.915088
	0.0117	122.053	3.91991	335.035	0.576365
	0.0198	158.777	5.30673	268.016	0.66827
	0.0072	95.7462	2.12121	294.613	0.83666
	0.009	107.047	2.96373	329.303	0.644658
	0.0081	101.554	3.38479	417.875	0.74612
	0.0081	101.554	3.94522	487.064	0.74612
	0.0108	117.265	4.38057	405.608	0.881114
	0.018	151.388	4.32359	240.2	0.875811
	0.0144	135.406	5.93088	411.867	0.8692
	0.0108	117.265	3.4552	319.926	0.780494
	0.0243	175.897	15.3382	631.202	0.675765
	0.0126	126.66	5.0303	399.23	0.75816
	0.0117	122.053	3.75866	321.253	0.64472
	0.009	107.047	4.2562	472.911	0.809291
	0.0054	82.9186	2.13439	395.257	0.666667
	0.0081	101.554	2.7904	344.494	0.843742
	0.0144	135.406	8.59913	597.162	0.76105
	0.0054	82.9186	3.53387	654.42	0.666667
	0.0108	117.265	4.52215	418.717	0.60553
	0.0153	139.573	4.42484	289.205	0.691863
	0.0108	117.265	3.04625	282.06	0.780494
	0.0081	101.554	2.79614	345.203	0.650958
	0.0198	158.777	9.19697	464.493	0.559571
	0.0351	211.402	7.9329	226.009	0.625663
	0.0144	135.406	6.43713	447.023	0.637724
	0.0216	165.837	9.74717	451.258	0.719024
	0.0171	147.555	5.93403	347.02	0.434494
	0.009	107.047	2.72727	303.03	0.809291
	0.0108	117.265	4.31372	399.419	1
	0.0153	139.573	5.11509	334.32	0.9614
	0.0234	172.609	11.2975	482.797	0.64886
	0.0108	117.265	3.24675	300.625	0.919368
	0.0099	112.272	3.36298	339.695	0.583421
	0.0045	75.694	2.04802	455.116	0.643921
	0.0063	89.5623	2.14321	340.191	0.935588
	0.0081	101.554	6.74942	833.261	0.74612
	0.0162	143.619	21.997	1357.84	0.885288
	0.0054	82.9186	2.63636	488.216	0.666667
	0.0099	112.272	4.93538	498.524	0.878145
	0.0144	135.405	6.18384	429.433	0.534389
	0.0099	112.272	3.24288	327.563	0.728834
	0.0162	143.619	10.8913	672.3	0.734224
	0.0072	95.7461	3.68446	511.731	0.813942
	0.0099	112.272	4.109	415.051	0.728834
	0.0099	112.272	5.13175	518.359	0.821011
	0.0072	95.7461	3.91895	544.299	0.813942
	0.0189	155.126	13.6733	723.456	0.510195
	0.0063	89.5623	3.47874	552.181	0.935588
	0.0099	112.272	4.6267	467.344	0.623802
	0.0117	122.053	5.34914	457.192	0.862659
	0.0153	139.573	6.83838	446.953	0.624689
	0.0108	117.265	4.56522	422.705	0.820914
	0.0153	139.573	6.94141	453.687	0.68779
	0.018	151.388	8.6028	477.933	0.614298
	0.0144	135.405	8.18477	568.387	0.412554
	0.0081	101.554	3.41142	421.163	0.74612
	0.0189	155.126	11.7803	623.297	0.431735
	0.0054	82.9186	2.88636	534.512	0.666667
	0.0108	117.265	5.15151	476.992	1
	0.0063	89.5623	2.77778	440.917	0.516607
	0.0108	117.265	5.68395	526.292	0.5316
	0.0081	101.554	3.49184	431.092	0.74612
	0.0126	126.66	6.17904	490.4	0.80738
	0.0216	165.837	14.0325	649.653	0.639086
	0.0144	135.405	7.4181	515.146	0.867554
	0.0189	155.126	7.67981	406.339	0.638523
	0.0063	89.5623	2.77859	441.046	0.935588
	0.0081	101.554	4.82794	596.042	0.74612
	0.0054	82.9186	3.81818	707.071	0.666667
	0.0261	182.295	10.9227	418.495	0.476055
	0.0117	122.053	4.86039	415.418	0.576365
	0.0171	147.555	11.1364	651.249	0.895632
	0.0108	117.265	5.01647	464.488	0.780709
	0.0054	82.9186	2.87879	533.109	0.666667
	0.0063	89.5623	2.39614	380.34	0.626423
	0.0144	135.405	4.56513	317.023	0.440564
	0.0072	95.7461	3.7296	518.001	0.696655
	0.0189	155.126	15.7693	834.356	0.625955
	0.0288	191.492	30.2205	1049.32	0.531165
	0.0135	131.106	6.92424	512.907	0.499809
	0.0117	122.053	5.75135	491.568	0.778655
	0.0207	162.345	10.6015	512.15	0.472853
	0.0225	169.257	20.3268	903.412	0.743015
	0.0279	188.476	21.7212	778.538	0.462716
	0.0117	122.053	6.64247	567.732	0.523405
	0.0135	131.106	6.41099	474.888	0.696765
	0.0144	135.405	9.88957	686.776	0.8692
	0.0054	82.9186	3.1553	584.315	0.774598
	0.0099	112.272	5.14247	519.441	0.728834
	0.009	107.047	3.28431	364.924	0.670472
	0.0063	89.5623	3.40067	539.789	0.516607
	0.0117	122.053	8.70238	743.793	0.915088
	0.0198	158.777	10.1848	514.383	0.657894
	0.0162	143.619	9.19657	567.69	0.610141
	0.0126	126.66	7.66965	608.703	0.791299
	0.0081	101.554	3.72145	459.438	0.74612
	0.009	107.047	4.76641	529.602	0.644658
	0.0117	122.053	4.72403	403.763	0.871037
	0.0072	95.7461	4.08293	567.074	0.813942
	0.0117	122.053	8.51779	728.016	0.862657
	0.0063	89.5623	4.63805	736.198	0.516607
	0.0126	126.66	5.43898	431.665	0.512952
	0.0171	147.555	7.44919	435.625	0.474966
	0.0108	117.265	8.55372	792.011	0.633468
	0.0117	122.053	4.93074	421.43	0.689594
	0.0054	82.9186	4.29545	795.455	0.666667
	0.0153	139.573	10.5147	687.238	0.791663
	0.0063	89.5623	2.75904	437.943	0.935588
	0.0108	117.265	5.64888	523.044	0.780709
	0.0135	131.106	5.9589	441.4	0.673046
	0.009	107.047	5.35813	595.347	0.644658
	0.0126	126.66	12.2087	968.945	0.791299
	0.0108	117.265	4.07773	377.568	0.605531
	0.0072	95.7461	3.69408	513.067	0.696655
	0.0153	139.573	6.40101	418.367	0.68527
	0.0171	147.555	10.9138	638.231	0.785391
	0.0072	95.7461	4.54425	631.146	0.813942
	0.0108	117.265	6.23239	577.074	0.5316
	0.0153	139.573	7.46601	487.974	0.488881
	0.0135	131.106	8.51436	630.694	0.452156
	0.0108	117.265	7.46706	691.395	0.780494
	0.0063	89.5623	2.97532	472.273	0.626423
	0.0063	89.5623	2.59409	411.76	0.935588
	0.0063	89.5623	3.08081	489.017	0.516607
	0.0072	95.7461	4.35262	604.53	0.425488
	0.0081	101.554	3.37466	416.624	0.843742
	0.0117	122.053	6.31135	539.432	0.704002
	0.0189	155.126	8.42975	446.019	0.846009
	0.0108	117.265	6.00791	556.288	0.881114
	0.0081	101.554	3.3007	407.494	0.74612
	0.0072	95.7461	2.81987	391.648	0.813942
	0.0162	143.619	7.60489	469.438	0.510383
	0.0099	112.272	4.58556	463.188	0.680946
	0.0162	143.619	6.00678	370.789	0.691374
	0.0072	95.7461	3.57008	495.844	0.83666
	0.0099	112.272	7.00814	707.893	0.728834
	0.0054	82.9186	2.47019	457.443	0.774598
	0.0081	101.554	4.72064	582.796	1
	0.0135	131.106	6.24741	462.771	0.653668
	0.0063	89.5623	3.3761	535.889	0.935588
	0.0054	82.9186	1.98957	368.439	0.774597
	0.0054	82.9186	2.87121	531.706	0.666667
	0.0072	95.7461	2.70082	375.114	0.813942
	0.0108	117.265	9.76614	904.272	0.881114
	0.0072	95.7461	4.7892	665.166	0.813942
	0.0099	112.272	5.27072	532.396	0.680946
	0.0063	89.5623	4.02004	638.101	0.935588
	0.009	107.047	8.33563	926.181	0.809291
	0.009	107.047	4.89669	544.077	0.452173
	0.0207	162.345	11.5257	556.796	0.221333
	0.0081	101.554	4	493.827	0.74612
	0.0099	112.272	5.41384	546.853	0.728834
	0.0153	139.573	10.5328	688.417	0.6411
	0.0189	155.126	11.988	634.285	0.469183
	0.0126	126.66	5.45775	433.155	0.791299
	0.0081	101.554	4.7366	584.765	0.74612
	0.0099	112.272	4.83673	488.559	0.623802
	0.0072	95.7461	4.51178	626.637	0.813942
	0.0081	101.554	3.39647	419.317	0.74612
	0.0099	112.272	8.24866	833.198	0.68944
	0.0072	95.7461	3.24074	450.103	0.813942
	0.018	151.388	11.9623	664.573	0.373892
	0.0126	126.66	5.19389	412.213	0.44555
	0.0135	131.106	6.68245	494.996	0.772305
	0.0108	117.265	4.56494	422.679	0.704921
	0.0162	143.619	6.70163	413.681	0.536979
	0.0063	89.5623	2.87879	456.95	0.724787
	0.0126	126.66	5.90278	468.474	0.762182
	0.0171	147.555	9.28788	543.151	0.860977
	0.0234	172.609	13.7323	586.851	0.704738
	0.0054	82.9186	2.87506	532.419	0.774597
	0.0054	82.9186	2.51222	465.226	0.480384
	0.009	107.047	5.459	606.556	0.608474
	0.0171	147.555	9.23631	540.135	0.718774
	0.0135	131.106	6.6317	491.237	0.696765
	0.0108	117.265	7.29908	675.841	0.633468
	0.0216	165.837	11.4795	531.458	0.592477
	0.0063	89.5623	3.31766	526.613	0.935588
	0.0063	89.5623	3.03613	481.926	0.452381
	0.0108	117.265	5.75758	533.109	0.617213
	0.009	107.047	5.08658	565.176	0.534408
	0.0063	89.5623	2.91178	462.187	0.935588
	0.0135	131.106	10.0416	743.823	0.879842
	0.0135	131.106	6.95639	515.288	0.494822
	0.0117	122.053	6.46132	552.25	0.384196
	0.0117	122.053	6.21104	530.858	0.871037
	0.0126	126.66	6.68182	530.303	0.980525
	0.0234	172.609	8.79984	376.062	0.436714
	0.009	107.047	4.8944	543.822	0.809291
	0.0135	131.106	4.93566	365.604	0.673046
	0.0162	143.619	8.08113	498.835	0.476239
	0.0126	126.66	4.3339	343.961	0.75816
	0.0126	126.66	8.71542	691.7	0.763092
	0.009	107.047	4.00417	444.908	0.606977
	0.0072	95.7461	4.23882	588.725	0.813942
	0.009	107.047	5.10101	566.779	0.452173
	0.0099	112.272	4.23225	427.5	0.728834
	0.0072	95.7461	3.52098	489.025	0.696655
	0.0072	95.7461	2.50497	347.912	0.764349
	0.009	107.047	8.05195	894.661	0.644658
	0.0117	122.053	5.88745	503.201	0.689594
	0.0072	95.7461	3.54738	492.691	0.813942
	0.009	107.047	5.5877	620.855	0.753424
	0.0189	155.126	9.79513	518.261	0.527554
	0.0198	158.777	11.9736	604.726	0.735018
	0.009	107.047	4.53857	504.285	0.809291
	0.0081	101.554	7.5551	932.728	0.650958
	0.0045	75.694	2.27273	505.051	0.643921
	0.0054	82.9186	2.46364	456.229	0.480384
	0.0099	112.272	7.64473	772.195	0.728834
	0.0234	172.609	12.1579	519.57	0.276062
	0.0117	122.053	6.18457	528.596	0.435399
	0.009	107.047	3.62029	402.255	0.809291
	0.0153	139.573	7.95455	519.905	0.449614
	0.0117	122.053	6.25064	534.243	0.765814
	0.0153	139.573	4.49253	293.629	0.791663
	0.0072	95.7461	3.31267	460.093	0.418095
	0.0063	89.5623	3.30982	525.369	0.724787
	0.0117	122.053	8.18615	699.671	0.689594
	0.0126	126.66	6.02204	477.94	0.75816
	0.0189	155.126	10.003	529.261	0.478341
	0.0135	131.106	12.2035	903.963	0.879842
	0.0225	169.257	8.64325	384.145	0.710597
	0.0261	182.295	12.1378	465.049	0.627052
	0.0315	200.267	23.5795	748.557	0.769388
	0.0108	117.265	6.60703	611.762	0.605531
	0.0171	147.555	11.7641	687.957	0.627484
	0.0081	101.554	4.85431	599.298	0.74612
	0.0054	82.9186	3.16567	586.236	0.774597
	0.0108	117.265	9.1835	850.324	0.659962
	0.0072	95.7461	3.17235	440.604	0.5
	0.0099	112.272	5.83333	589.226	0.68944
	0.0063	89.5623	2.59314	411.61	0.724787
	0.0099	112.272	4.74198	478.988	0.623802
	0.0108	117.265	3.79437	351.331	0.665053
	0.0162	143.619	6.33838	391.258	0.622773
	0.0081	101.554	4.81602	594.57	0.419109
	0.0135	131.106	4.96881	368.06	0.87984
	0.0216	165.837	8.63636	399.832	0.671555
	0.0297	194.461	11.6231	391.352	0.381653
	0.0171	147.555	14.0152	819.6	0.803906
	0.0126	126.66	7.92424	628.908	0.75816
	0.0108	117.265	3.48156	322.366	0.633468
	0.0099	112.272	6.63025	669.722	0.540394
	0.0063	89.5623	3.09506	491.28	0.626423
	0.0135	131.106	13.3586	989.525	0.886942
	0.0117	122.053	11.1364	951.826	0.871037
	0.0072	95.7461	3.35979	466.637	0.813942
	0.0072	95.7461	4.24363	589.393	0.813942
	0.0126	126.66	5.44823	432.399	0.639815
	0.027	185.412	12.939	479.224	0.488478
	0.0108	117.265	3.42803	317.41	1
	0.0072	95.7461	3.63035	504.215	0.813942
	0.0207	162.345	10.9659	529.754	0.27453
	0.0099	112.272	5.89707	595.663	0.52845
	0.0108	117.265	5.09259	471.536	0.780494
	0.0072	95.7461	4.31818	599.748	0.83666
	0.0081	101.554	3.39921	419.656	0.74612
	0.0225	169.257	9.76747	434.11	0.453342
	0.0081	101.554	4.18532	516.706	0.74612
	0.0099	112.272	4.35345	439.742	0.540394
	0.0081	101.554	4.83734	597.203	0.585233
	0.0072	95.7461	5.37518	746.553	0.813942
	0.0117	122.053	4.90137	418.921	0.48955
	0.0072	95.7461	3.89129	540.458	0.813942
	0.0054	82.9186	3.07221	568.928	0.666667
	0.0081	101.554	4.80769	593.542	0.74612
	0.0099	112.272	4.93735	498.723	0.583421
	0.0135	131.106	10.1231	749.86	0.718144
	0.0117	122.053	8.10863	693.045	0.583393
	0.0072	95.7461	3.48485	484.007	0.83666
	0.0162	143.619	9.86774	609.12	0.767653
	0.0099	112.272	5.03184	508.267	0.583421
	0.0135	131.106	6.13095	454.145	0.886942
	0.0045	75.694	3.04443	676.539	0.643921
	0.0072	95.7461	5.50265	764.256	0.813942
	0.0144	135.405	8.06309	559.937	0.302027
	0.0099	112.272	5.99599	605.656	0.878145
	0.0117	122.053	5.28437	451.655	0.862657
	0.018	151.388	8.91608	495.338	0.480636
	0.0135	131.106	8.60931	637.727	0.535008
	0.009	107.047	4.03298	448.109	0.807972
	0.0108	117.265	7.29249	675.231	0.633468
	0.0126	126.66	7.35382	583.637	0.601592
	0.009	107.047	3.69048	410.053	0.489394
	0.0054	82.9186	2.84849	527.497	0.666667
	0.0198	158.777	22.5953	1141.18	0.806154
	0.0162	143.619	7.69538	475.023	0.707424
	0.0063	89.5623	3.77946	599.915	0.516607
	0.0099	112.272	6.7246	679.252	0.68944
	0.0045	75.694	2.21763	492.807	0.643921
	0.0054	82.9186	2.9912	553.926	0.889757
	0.018	151.388	16.4083	911.573	0.787505
	0.0207	162.345	9.79675	473.273	0.627294
	0.0153	139.573	9.73232	636.1	0.849696
	0.0243	175.897	10.7664	443.063	0.438787
	0.0063	89.5623	4.51178	716.156	0.516607
	0.0072	95.7461	3.67424	510.311	0.706333
	0.0045	75.694	2.3548	523.288	1
	0.0144	135.405	9.04546	628.157	0.281372
	0.018	151.388	15.4745	859.694	0.780251
	0.0126	126.66	5.45775	433.155	0.601592
	0.0054	82.9186	2.55892	473.875	0.552771
	0.009	107.047	5.3742	597.133	0.644658
	0.0045	75.694	2.5	555.556	0.643921
	0.0198	158.777	14.5214	733.406	0.667359
	0.0081	101.554	3.03963	375.263	0.74612
	0.0126	126.66	6.82203	541.431	0.762182
	0.0117	122.053	5.579	476.838	0.689594
	0.0099	112.272	4.32152	436.518	0.68944
	0.0045	75.694	3.26681	725.959	0.643921
	0.0117	122.053	9.09624	777.457	0.583393
	0.0072	95.7461	3.63035	504.215	0.813942
	0.0063	89.5623	3.81818	606.061	0.516607
	0.0054	82.9186	3.29546	610.269	0.666667
	0.0108	117.265	7.00216	648.349	0.613156
	0.0117	122.053	5.5987	478.521	0.759712
	0.0081	101.554	2.43555	300.685	0.719638
	0.0108	117.265	6.50253	602.086	0.595933
	0.0063	89.5623	3.40139	539.903	0.935588
	0.0135	131.106	6.68182	494.95	0.563961
	0.0441	236.96	18.8609	427.684	0.644023
	0.0171	147.555	11.4583	670.078	0.748528
	0.0054	82.9186	2.90859	538.629	0.774598
	0.0072	95.7461	3.5582	494.195	0.813942
	0.0063	89.5623	2.53367	402.17	0.516607
	0.0063	89.5623	3.37542	535.781	0.724787
	0.0126	126.66	6.83884	542.765	0.349646
	0.0108	117.265	4.26025	394.468	1
	0.0234	172.609	17.898	764.87	0.802008
	0.0063	89.5623	3.06818	487.013	0.935588
	0.0054	82.9186	2.78788	516.274	0.666667
	0.0126	126.66	3.94737	313.283	0.467104
	0.0063	89.5623	3.4638	549.81	0.724787
	0.0117	122.053	8.55114	730.866	0.699547
	0.0054	82.9186	3.4923	646.722	0.774597
	0.0045	75.694	2.75252	611.672	1
	0.0072	95.7461	4.86364	675.505	0.643635
[truncated: 7,465 more rows]

## Sheet: Fig3
3e
SPMB area		Histogram data
257.318		bin center	count
145.209		50	19
63.3177		150	40
234.989		250	45
527.8		350	44
314.729		450	20
385.115		550	8
65.6487		650	13
62.3601		750	6
162.509		850	7
228.208		950	7
81.3735		1050	2
151.289		1150	3
120.823		1250	2
115.031		1350	1
325.145		1450	1
289.866		1550	2
278.649		1650	2
251.289		1750	0
92.3328		1850	0
184.414		1950	0
91.3311		2050	1
310.069		2150	0
186.372
38.8737
93.5847
61.6797
88.9902
116.571
195.817
679.533
201.105
131.788
150.773
471.214
187.847
382.685
289.449
773.951
226.144
1159.61
309.71
214.053
312.464
270.43
334.234
417.124
215.86
830.093
134.269
103.714
333.806
290.748
248.071
292.268
349.79
284.65
224.165
310.639
782.294
289.786
244.722
329.935
278.593
271.904
335.276
99.9828
111.762
686.824
54.5229
52.1523
238.099
664.826
78.7491
447.323
644.114
119.886
909.097
231.305
122.316
158.253
359.402
224.419
347.805
118.766
349.322
387.65
825.421
117.845
751.192
266.865
244.719
146.682
193.072
1592.62
168.09
626.907
346.306
1565.7
164.3
661.433
404.649
509.828
933.812
621.551
318.349
1665.8
785.849
209.653
1128.38
945.729
799.381
351.683
444.444
148.942
309.177
245.104
623.715
245.355
586.783
1047.05
478.046
417.665
315.415
555.434
174.713
344.792
155.598
337.548
975.5
203.515
403.012
604.66
91.7703
343.726
161.416
1471.47
339.762
1348.65
945.788
244.625
1043.5
851.189
400.412
189.136
477.137
555.434
344.792
975.5
604.66
851.189
400.412
46.0575
313.681
211.204
177.906
1111.83
214.316
356.821
344.377
103.605
246.236
565.341
747.052
348.215
187.543
524.719
289.931
220.898
232.193
139.743
806.757
462.65
187.837
291.817
358.407
257.57
327.497
283.782
308.461
686.99
192.686
474.478
646.44
189.333
194.208
349.215
663.09
367.127
289.535
458.362
82.1961
106.856
69.966
78.282
412.319
257.916
218.333
209.447
499.421
408.034
256.838
109.754
317.328
373.32
1218.96
1258
319.064
2062.58
464.091
583.329
436.734
301.781
838.794
310.258
918.955
337.86
327.616
831.173
1621.32
130.268
444.317
337.794

## Sheet: Fig4
Dataset 4c-e											4f						4g
SPMB					HEK293 live cell						HEK293 live cell		SPMB				HEK293 live cell		SPMB
Cl. Area	Cl. Diam.	Ch. Counts	Mol. Dens.		Cl. Area	Cl. Diam.	Ch. Counts	Mol. Dens.			X: cl. area	Y: ch. counts	X: cl. area	Y: ch. counts			X: cl. area	Y: mol. dens.	X: cl. area	Y: mol. dens.
0.00375	69.0988	2.23692	596.513		0.0153	139.573	6.42677	420.05			0.0306	91.9254	0.01188	613.659			0.009	30.3762	0.01188	51676.6
0.00938	109.255	6.91026	737.094		0.0063	89.5623	2.53666	402.644			0.1377	356.132	0.04438	75.6475			0.0396	1785.45	0.04125	1096.6
0.00563	84.6284	2.92308	519.658		0.0135	131.106	10.4317	772.72			0.072	86.4455	0.03188	38.006			0.0135	1919.89	0.04438	1704.73
0.00875	105.55	6.84923	782.769		0.0261	182.295	10.4246	399.41			0.0675	26.8642	0.03375	45.8388			0.0828	2323.23	0.0075	7878.4
0.01	112.838	5.44615	544.615		0.0135	131.106	8.64899	640.666			0.0396	70.7039	0.01688	83.3275			0.0675	397.988	0.03188	1192.34
0.005	79.7885	2.36728	473.455		0.0162	143.619	9.06217	559.393			0.0288	60.5916	0.04125	45.2348			0.072	1200.63	0.03188	2825.67
0.00375	69.0988	2.55586	681.564		0.0189	155.126	21.4889	1136.98			0.0333	76.6309	0.0075	59.088			0.0378	2393.44	0.02813	2866.72
0.005	79.7885	5.70843	1141.68		0.0135	131.106	9.72222	720.165			0.0792	75.4639	0.02875	36.5887			0.0855	749.402	0.03375	1358.19
0.01375	132.314	15.2421	1108.52		0.0054	82.9186	2.46274	456.063			0.0531	80.6974	0.03063	27.6436			0.0702	732.072	0.03063	902.648
0.01125	119.683	8.10931	720.828		0.0081	101.554	4.35082	537.138			0.1485	163.636	0.02625	35.4564			0.0288	2103.87	0.01688	4937.93
0.00375	69.0988	2.78	741.333		0.0486	248.756	56.7959	1168.64			0.0855	64.0739	0.03	39.5762			0.1485	1101.92	0.02625	2544.36
0.01063	116.311	5.16808	486.407		0.0099	112.272	4.33205	437.581			0.0693	64.0289	0.02625	66.7895			0.0567	381.919	0.02688	2764.61
0.005	79.7885	2.97941	595.882		0.0072	95.7462	4.52914	629.047			0.0882	108.281	0.02688	74.299			0.0693	923.938	0.03688	986.295
0.005	79.7885	2.26556	453.112		0.0072	95.7462	3.20948	445.76			0.0882	48.4115	0.03188	90.0681			0.0792	952.827	0.02625	1350.72
0.005	79.7885	2.95189	590.379		0.009	107.047	5.08021	564.468			0.0495	118.66	0.02313	68.309			0.0495	2397.17	0.03	1319.21
0.00688	93.5603	3.97557	578.264		0.0288	191.492	17.6191	611.772			0.0378	90.472	0.03688	45.0051			0.0882	1227.67	0.02875	1272.65
0.005	79.7885	2.5601	512.021		0.0054	82.9186	3.45455	639.731			0.072	45.3283	0.03688	36.3696			0.0909	796.618	0.03688	1220.48
0.00563	84.6284	4.65	826.667		0.0081	101.554	4.00482	494.422			0.0567	21.6548	0.02813	80.6266			0.1377	2586.29	0.00875	3205.06
0.00313	63.0783	3.15463	1009.48		0.0063	89.5623	3.26599	518.412			0.0432	59.6601	0.02375	59.0215			0.0306	3004.1	0.02313	2953.9
0.00625	89.2062	3.41225	545.959		0.0234	172.609	8.70288	371.918			0.0828	192.363	0.02438	43.5633			0.045	2124.66	0.01313	3976.44
0.00625	89.2062	4.46705	714.728		0.018	151.388	10.2551	569.728			0.0441	71.0755	0.02375	50.2872			0.0756	1211.26	0.01875	3617.21
0.00313	63.0783	2.42724	776.716		0.0135	131.106	4.39394	325.477			0.0756	91.5712	0.02688	13.2635			0.0531	1519.72	0.02688	493.524
0.00438	74.6353	4.74174	1083.83		0.0063	89.5623	3.02542	480.225			0.0324	54.4091	0.02438	71.3119			0.045	1910.19	0.025	3181.41
0.00438	74.6353	3.54369	809.985		0.0081	101.554	3.20248	395.368			0.0846	71.4476	0.01875	67.8226			0.0324	1679.29	0.02125	3226.51
0.00688	93.5603	2.5146	365.761		0.0099	112.272	4.93522	498.507			0.045	85.9586	0.02	65.8018			0.0846	844.534	0.025	3140.81
0.005	79.7885	2.94902	589.804		0.009	107.047	3.52782	391.979			0.0576	84.8254	0.02125	68.5633			0.0567	941.425	0.02375	2485.12
0.00375	69.0988	1.75637	468.365		0.0099	112.272	4.84007	488.896			0.0648	63.6773	0.02125	64.5846			0.0279	1522.89	0.02438	1787.21
0.00438	74.6353	2.19649	502.055		0.0072	95.7462	4.06205	564.173			0.0621	68.8811	0.0275	27.2397			0.0432	1381.02	0.01563	3829.45
0.0075	97.7205	4.96167	661.556		0.0063	89.5623	3.55219	563.839			0.0729	52.9812	0.02438	29.3343			0.0441	1611.69	0.02375	2117.35
0.00313	63.0783	1.70639	546.044		0.0135	131.106	4.90909	363.636			0.0594	23.8274	0.01563	59.8352			0.0594	401.135	0.02	3290.09
0.00375	69.0988	2.77846	740.923		0.009	107.047	4.5753	508.366			0.0549	60.4379	0.02375	30.173			0.0729	726.765	0.01	3493.54
0.00313	63.0783	2.64615	846.769		0.0279	188.476	24.5455	879.765			0.045	95.6097	0.0275	12.7743			0.0162	2217.62	0.01688	4072.85
0.00375	69.0988	2.38322	635.524		0.0072	95.7462	3.71332	515.739			0.0162	35.9255	0.01688	58.5902			0.0252	4639.48	0.01	3409.02
0.0075	97.7205	3.33213	444.284		0.009	107.047	3.71212	412.458			0.0909	72.4125	0.01813	44.2948			0.0576	1472.66	0.02438	2925.61
0.015	138.198	8.21008	547.339		0.0099	112.272	7.88882	796.85			0.063	56.4657	0.0175	56.4552			0.072	629.559	0.0175	4090.99
0.00438	74.6353	3.53797	808.678		0.0099	112.272	5.09442	514.588			0.0387	77.9086	0.015	57.0411			0.0621	1001.86	0.0175	3226.01
0.00375	69.0988	1.8401	490.694		0.0054	82.9186	2.58942	479.522			0.0585	57.4465	0.02375	26.3179			0.0387	2013.14	0.0275	990.536
0.00688	93.5603	3.56789	518.966		0.0108	117.265	4.16337	385.497			0.0567	53.3788	0.02813	19.6162			0.0342	1441.68	0.01688	3472.01
0.00375	69.0988	1.97846	527.59		0.0072	95.7462	3.87927	538.787			0.0702	51.3915	0.025	78.5203			0.0405	1425.55	0.01375	3705.73
0.01188	122.962	23.5077	1979.6		0.0162	143.619	20.012	1235.31			0.0576	48.6203	0.025	11.2012			0.0576	1173.64	0.015	3802.74
0.005	79.7885	3.84567	769.133		0.009	107.047	3.93494	437.215			0.0531	58.9707	0.0275	25.2585			0.063	896.282	0.0275	464.52
0.00563	84.6284	4.89562	870.333		0.0108	117.265	4.58707	424.728			0.0252	116.915	0.01313	52.1908			0.0333	2301.23	0.0175	3412.79
0.00625	89.2062	2.74965	439.944		0.009	107.047	3.82002	424.446			0.0468	75.0431	0.01688	68.7293			0.0648	982.675	0.0275	918.492
0.00563	84.6284	2.59021	460.482		0.0171	147.555	11.5742	676.853			0.0576	67.6017	0.025	79.5353			0.0468	1303	0.0175	3956.63
0.00313	63.0783	2.52378	807.608		0.0099	112.272	4.86472	491.386			0.0648	48.3134	0.01875	57.886			0.0513	942.735	0.02125	3039.28
0.00438	74.6353	2.49289	569.803		0.0126	126.66	9.49795	753.805			0.0819	81.0833	0.02125	54.0615			0.0882	548.883	0.02813	556.313
0.00313	63.0783	2.10795	674.545		0.009	107.047	4.69052	521.169			0.0477	69.6644	0.0175	59.7238			0.0099	1349.24	0.025	448.046
0.00438	74.6353	2.05757	470.301		0.0144	135.406	6.77831	470.716			0.0405	57.7349	0.02813	15.6463			0.0549	1100.87	0.0125	3422.21
0.00625	89.2062	2.81026	449.641		0.018	151.388	6.81051	378.362			0.0819	90.3943	0.025	20.6881			0.0585	981.991	0.01875	3087.25
0.0075	97.7205	3.40602	454.136		0.0081	101.554	4.15084	512.449			0.0621	62.2156	0.01875	54.0781			0.0108	1503.87	0.01313	3425.48
0.005	79.7885	3.56435	712.869		0.0117	122.053	6.92819	592.153			0.0522	43.4679	0.0175	71.5924			0.0072	1319.75	0.02375	1270.44
0.01688	146.581	9.63234	570.805		0.0081	101.554	4.16667	514.403			0.0378	57.434	0.01938	46.635			0.0144	1759.1	0.02438	1203.46
0.00875	105.55	4.37874	500.428		0.0081	101.554	4.54779	561.455			0.0369	54.8733	0.01375	50.9539			0.0117	1810.37	0.02813	697.465
0.005	79.7885	2.37705	475.409		0.0171	147.555	7.89773	461.855			0.0279	42.4885	0.02125	48.3203			0.0603	851.702	0.01813	2443.85
0.0075	97.7205	3.69817	493.089		0.0243	175.897	11.2021	460.991			0.054	33.2762	0.00875	28.0443			0.0576	844.102	0.01063	3635.02
0.005	79.7885	2.47246	494.491		0.0171	147.555	7.32955	428.628			0.0468	60.9802	0.02063	43.4358			0.0486	1255.89	0.02125	2544.07
0.00313	63.0783	1.67449	535.838		0.018	151.388	9.12417	506.898			0.0585	41.4262	0.01	34.9354			0.0585	708.14	0.01875	2884.16
0.00313	63.0783	1.68083	537.867		0.0135	131.106	6.77563	501.899			0.0513	16.0275	0.0175	69.241			0.0216	1688.15	0.01125	3788.39
0.0075	97.7205	4.59341	612.454		0.0099	112.272	6.28931	635.284			0.036	54.5791	0.0125	42.7776			0.0549	744.974	0.01563	3262.17
0.00438	74.6353	2.76625	632.286		0.0108	117.265	6.1039	565.176			0.054	45.0341	0.01938	57.5039			0.0621	1109.2	0.025	827.522
0.005	79.7885	2.20073	440.147		0.0099	112.272	7.78602	786.467			0.0504	58.9182	0.02	58.1091			0.0072	1240.91	0.02375	1108.12
0.00813	101.711	5.17451	636.862		0.0144	135.406	23.0346	1599.62			0.0342	49.3053	0.02125	40.636			0.0522	376.31	0.01438	3269.47
0.00563	84.6284	3.88414	690.513		0.0405	227.082	37.3035	921.073			0.0549	42.2258	0.0225	10.0435			0.0648	745.577	0.02125	2273.9
0.00375	69.0988	2.07314	552.837		0.036	214.095	35.614	989.279			0.0468	69.1911	0.02063	54.6626			0.0162	1812.42	0.01063	2886.84
0.00563	84.6284	5.13657	913.168		0.0054	82.9186	2.77056	513.067			0.0486	61.0363	0.01313	44.9594			0.0603	583	0.01125	3649.86
0.00875	105.55	3.73389	426.73		0.0072	95.7462	4.10293	569.852			0.0819	85.8066	0.02	48.5596			0.0504	1169.01	0.01125	3608.89
0.005	79.7885	3.642	728.4		0.0189	155.126	12.2665	649.02			0.0603	51.3576	0.01563	50.9714			0.0369	1487.08	0.02063	2650.31
0.00563	84.6284	3.99053	709.428		0.0162	143.619	6.5567	404.734			0.0603	35.1549	0.01	34.0902			0.0549	534.042	0.01625	2411.4
0.00563	84.6284	3.27692	582.564		0.0099	112.272	4.10873	415.024			0.063	48.6779	0.02313	9.48101			0.0351	226.009	0.02313	409.989
0.00813	101.711	3.4069	419.31		0.0126	126.66	7.34849	583.213			0.0549	40.8991	0.0225	30.5564			0.0513	312.426	0.01125	3176.64
0.00625	89.2062	4.42238	707.58		0.0081	101.554	4.82251	595.372			0.0639	39.2625	0.01625	39.1853			0.0468	1478.44	0.0225	446.379
0.0075	97.7205	6.05351	807.135		0.0117	122.053	6.80495	581.62			0.0549	29.3189	0.01875	39.6567			0.0351	1291.91	0.02	2905.45
0.00375	69.0988	3.1546	841.227		0.0099	112.272	3.51768	355.321			0.0621	49.3015	0.02375	12.4094			0.0378	1519.42	0.02	2659.93
0.00313	63.0783	2.15124	688.396		0.0369	216.755	25.4685	690.203			0.0513	48.3623	0.01063	38.622			0.0468	1603.48	0.02	2427.98
0.0075	97.7205	5.03167	670.89		0.009	107.047	3.74177	415.752			0.0558	35.3304	0.02375	12.4967			0.0306	1293.42	0.01938	2967.94
0.00375	69.0988	2.06154	549.744		0.0054	82.9186	3.35562	621.41			0.0522	19.6434	0.01625	38.0978			0.0117	1432.53	0.01625	2344.48
0.00438	74.6353	2.78859	637.391		0.0288	191.492	25.5758	888.047			0.063	37.9219	0.02	53.1986			0.0369	1236.71	0.02375	522.503
0.0075	97.7205	2.92044	389.392		0.0162	143.619	10.1337	625.536			0.063	45.6145	0.02438	17.5307			0.0819	990.028	0.025	605.132
0.00938	109.255	5.72227	610.375		0.0081	101.554	3.53306	436.18			0.0603	41.6221	0.02188	36.5617			0.0351	1286.44	0.015	3280.32
0.005	79.7885	4.40391	880.781		0.0072	95.7462	2.60943	362.42			0.0558	30.9899	0.0225	32.8935			0.0279	1374.21	0.02375	526.177
0.00438	74.6353	2.81141	642.609		0.0225	169.257	22.1659	985.153			0.0522	27.0889	0.02188	36.4			0.0153	1611.18	0.01563	3031.63
0.005	79.7885	3.53723	707.446		0.0288	191.492	22.5758	783.88			0.0405	49.5857	0.01563	47.3692			0.0549	769.141	0.01313	2999.24
0.01	112.838	7.886	788.6		0.0144	135.406	9.04791	628.327			0.0477	56.6793	0.025	16.2169			0.0819	1103.72	0.00875	2642.03
0.005	79.7885	2.66597	533.194		0.0072	95.7462	2.9697	412.458			0.0621	37.2195	0.01438	46.9986			0.0225	1484.21	0.01938	2406.97
0.00563	84.6284	2.47273	439.596		0.0117	122.053	12.9205	1104.32			0.0441	49.8172	0.02188	36.2534			0.0522	832.718	0.01375	2821.22
0.00438	74.6353	2.58958	591.904		0.0333	205.91	10.6713	320.458			0.0495	21.2507	0.015	49.2049			0.0405	1224.34	0.0225	1461.93
0.00438	74.6353	1.83573	419.596		0.0063	89.5623	2.41766	383.755			0.0486	41.6201	0.01375	38.7918			0.0477	1460.47	0.02063	2105.98
0.00375	69.0988	1.92736	513.964		0.0081	101.554	3.23776	399.724			0.063	40.0536	0.02	35.7941			0.054	616.226	0.025	648.675
0.00375	69.0988	1.94956	519.882		0.0054	82.9186	2.25658	417.886			0.0504	35.7751	0.01125	42.6194			0.0558	633.162	0.01563	2757.54
0.00688	93.5603	3.98688	579.909		0.009	107.047	2.83617	315.13			0.0504	54.0431	0.01313	39.365			0.0504	709.823	0.0225	1358.06
0.0175	149.271	10.4951	599.722		0.0063	89.5623	3.01198	478.091			0.0441	49.3122	0.025	15.1283			0.0288	1356.61	0.00938	2631.93
0.00375	69.0988	1.53846	410.256		0.0144	135.405	4.59071	318.799			0.0612	39.8561	0.02125	30.1341			0.0486	856.381	0.01438	2975.05
0.00625	89.2062	2.84009	454.415		0.0108	117.265	6.18141	572.353			0.0486	56.7959	0.01125	41.0609			0.0621	793.906	0.02438	719.208
0.00625	89.2062	3.72308	595.692		0.0072	95.7462	2.53728	352.4			0.0387	44.9051	0.01125	40.6			0.0531	1110.56	0.01438	2896.91
0.0075	97.7205	3.61296	481.727		0.0063	89.5623	2.91246	462.295			0.0351	45.346	0.0225	13.034			0.063	724.039	0.02125	1912.28
0.00313	63.0783	2.05267	656.855		0.0063	89.5623	2.33749	371.03			0.0477	45.6833	0.01563	35.9546			0.036	1516.09	0.02188	1671.39
0.0075	97.7205	3.26288	435.05		0.0126	126.66	5.40825	429.226			0.0135	25.9186	0.02188	23.8451			0.0387	1050.74	0.02188	1664
0.01	112.838	6.31741	631.741		0.0045	75.694	1.84573	410.162			0.0504	33.8539	0.01563	43.0865			0.0477	1188.25	0.02188	1657.3
0.00688	93.5603	2.60574	379.017		0.0081	101.554	3.41259	421.307			0.0369	45.6346	0.02188	26.3421			0.0486	1168.64	0.01563	2301.09
0.00688	93.5603	3.83439	557.729		0.0099	112.272	5.08028	513.16			0.0513	32.097	0.01438	32.0684			0.0495	429.308	0.01875	2115.03
0.01	112.838	5.18871	518.87		0.0153	139.573	6.57172	429.524			0.0351	45.154	0.01625	33.0094			0.054	833.964	0.01438	2230.84
0.00813	101.711	4.29505	528.621		0.0054	82.9186	2.45455	454.545			0.0513	19.0888	0.0225	17.2394			0.0504	671.705	0.01438	2210.3
0.0075	97.7205	7.74181	1032.24		0.0144	135.405	4.69083	325.752			0.0162	29.3612	0.01813	35.004			0.0513	372.102	0.015	2925
0.00438	74.6353	2.78196	635.877		0.0072	95.7462	3.76623	523.088			0.0216	36.464	0.01438	31.7731			0.0225	1588.52	0.015	2548.51
0.00938	109.255	3.86316	412.07		0.009	107.047	4.12879	458.754			0.0441	13.1756	0.02125	12.3198			0.0441	298.766	0.0225	579.287
0.00375	69.0988	2.48923	663.795		0.0072	95.7462	2.93007	406.954			0.0486	48.8879	0.02313	13.0531			0.0522	518.943	0.02313	564.458
0.00563	84.6284	3.18107	565.523		0.0108	117.265	4.02503	372.688			0.0387	42.609	0.015	38.2277			0.0063	1185.24	0.01125	2706.4
0.00438	74.6353	1.91911	438.653		0.0126	126.66	4.45992	353.962			0.0441	48.4012	0.01438	41.6431			0.0387	1160.34	0.0225	766.195
0.00313	63.0783	1.79035	572.913		0.0261	182.295	7.94001	304.215			0.0459	47.6685	0.01438	42.7664			0.0819	1047.7	0.02313	629.734
0.00688	93.5603	6.14887	894.381		0.0144	135.405	5.45556	378.858			0.0486	37.9545	0.01125	35.7372			0.063	772.665	0.0225	699.339
0.00688	93.5603	5.13891	747.478		0.0054	82.9186	1.95187	361.458			0.0387	40.6635	0.015	43.875			0.027	1303.84	0.00625	2083.51
0.00438	74.6353	3.45558	789.848		0.018	151.388	8.69441	483.023			0.045	14.7615	0.0225	15.7351			0.0198	1628.94	0.01625	2031.35
0.00938	109.255	3.76798	401.918		0.018	151.388	7.866	437			0.0117	21.1814	0.02063	10.596			0.0504	1072.28	0.0125	2774.97
0.00438	74.6353	2.03027	464.062		0.0144	135.405	7.59293	527.287			0.0486	50.0671	0.015	29.8986			0.0459	1038.53	0.02188	1090.06
0.0075	97.7205	5.64571	752.762		0.009	107.047	3.50726	389.695			0.0468	20.7212	0.02063	11.0038			0.0639	614.437	0.02	1789.7
0.01063	116.311	4.79808	451.584		0.0126	126.66	4.23205	335.877			0.0405	47.4411	0.02	30.2256			0.0423	1077.6	0.01813	1931.25
0.00563	84.6284	3.12189	555.003		0.0045	75.694	2.51595	559.1			0.0513	29.087	0.02313	14.5626			0.0603	690.25	0.02188	1204.21
0.00375	69.0988	1.76494	470.652		0.0072	95.7462	3.45358	479.664			0.0279	38.3404	0.01875	34.6932			0.0126	1490.43	0.01188	2719.35
0.00375	69.0988	1.82462	486.564		0.0207	162.345	7.1634	346.058			0.0468	20.9849	0.01063	30.6727			0.0441	1129.64	0.0125	2711.32
0.00375	69.0988	1.78462	475.897		0.0108	117.265	3.7253	344.935			0.0225	35.7417	0.02	28.3245			0.0405	921.073	0.02125	579.756
0.0075	97.7205	5.43545	724.727		0.0189	155.126	11.7112	619.639			0.0495	28.3821	0.02063	11.8799			0.063	601.935	0.01188	2701.45
0.005	79.7885	4.47832	895.664		0.0099	112.272	3.2033	323.566			0.0288	39.0703	0.02063	11.9543			0.045	328.033	0.02125	1418.08
0.00688	93.5603	2.66787	388.054		0.027	185.412	10.081	373.372			0.0495	28.3189	0.02063	26.1181			0.0612	651.244	0.015	1993.24
0.00625	89.2062	2.06016	329.626		0.0045	75.694	1.95686	434.857			0.0414	46.7424	0.0175	29.8368			0.0261	215.388	0.02063	513.748
0.00563	84.6284	5.0471	897.262		0.0108	117.265	5.11785	473.875			0.0504	25.4582	0.00938	24.6743			0.0288	1318.58	0.01875	1850.3
0.00625	89.2062	3.30834	529.335		0.0054	82.9186	2.35097	435.365			0.0504	24.902	0.01938	33.6678			0.0477	957.72	0.0125	2601.32
0.00563	84.6284	3.57419	635.412		0.0171	147.555	8.01136	468.501			0.0486	35.0945	0.01813	31.1375			0.0513	625.672	0.01313	2299.96
0.00375	69.0988	2.08145	555.053		0.0063	89.5623	3.08959	490.411			0.027	35.2036	0.02125	21.4881			0.0558	555.374	0.02125	1011.21
0.00563	84.6284	2.88654	513.162		0.0072	95.7462	3.14394	436.658			0.0333	41.2969	0.02125	20.4053			0.0144	1599.62	0.01938	1737.69
0.01125	119.683	5.85574	520.511		0.0108	117.265	4.66816	432.237			0.0414	12.4353	0.02125	19.163			0.018	1573.21	0.02125	960.252
0.00688	93.5603	4.03213	586.491		0.0153	139.573	7.20631	471.001			0.0468	42.3095	0.015	27.0123			0.0468	442.762	0.02063	533.515
0.00438	74.6353	2.32258	530.876		0.0108	117.265	5.18595	480.181			0.0288	37.9752	0.02125	15.3154			0.0486	722.109	0.01063	2331.34
0.005	79.7885	2.91491	582.983		0.0288	191.492	13.7163	476.259			0.0414	46.0243	0.01563	27.9398			0.0333	1240.15	0.02125	901.787
0.01125	119.683	8.73311	776.276		0.0072	95.7462	2.70833	376.157			0.0405	37.3035	0.01875	32.9132			0.0621	599.348	0.01063	2312.91
0.00375	69.0988	2.10462	561.231		0.0216	165.837	11.6156	537.759			0.0423	45.5823	0.01938	31.2448			0.0468	448.394	0.02063	1266.33
0.00875	105.55	5.27385	602.725		0.0189	155.126	6.43939	340.709			0.0495	50.6818	0.0125	34.6872			0.0486	780.958	0.02125	720.724
0.00625	89.2062	3.77622	604.196		0.0054	82.9186	2.57177	476.254			0.0459	44.5455	0.01938	29.5636			0.0441	1013.83	0.02063	1197.88
0.0075	97.7205	4.21818	562.424		0.0081	101.554	3.01447	372.157			0.0477	36.8474	0.02063	24.7062			0.0216	1618.22	0.02	1511.28
0.0075	97.7205	4.34359	579.145		0.0063	89.5623	2.55132	404.971			0.0414	12.5612	0.015	25.5613			0.0216	1411.52	0.00688	2041.83
0.00438	74.6353	4.11762	941.17		0.0063	89.5623	2.53421	402.256			0.0306	39.5787	0.02063	23.4408			0.0144	1419.87	0.01875	1755.37
0.00438	74.6353	1.79603	410.521		0.0162	143.619	7.00558	432.443			0.0495	52.0254	0.01938	26.9224			0.0387	1101.01	0.02063	1136.52
0.00563	84.6284	4.01818	714.343		0.0117	122.053	4.54284	388.277			0.0495	51.9355	0.0125	33.8915			0.0405	1171.38	0.02063	575.997
0.00375	69.0988	1.98154	528.41		0.0099	112.272	3.77562	381.376			0.0441	15.3467	0.01438	24.231			0.0207	1642.91	0.02063	579.604
0.00313	63.0783	2.48961	796.675		0.0081	101.554	2.38292	294.188			0.0495	24.9087	0.01125	30.447			0.0414	1129.04	0.01938	1612.63
0.00813	101.711	8.40615	1034.6		0.0108	117.265	3.25099	301.017			0.0441	44.7099	0.01813	28.9112			0.0468	904.05	0.02	1416.23
0.00625	89.2062	4.16131	665.809		0.009	107.047	3.12672	347.414			0.0468	30.4484	0.01625	27.9901			0.0261	1214.23	0.02063	1003.39
0.005	79.7885	4.05226	810.452		0.0054	82.9186	2.79931	518.39			0.0423	39.6495	0.01938	25.7002			0.063	635.771	0.01938	424.938
0.00313	63.0783	1.85385	593.231		0.0162	143.619	9.72064	600.04			0.0351	7.9329	0.01938	8.23318			0.0414	300.369	0.01	2192.14
0.00813	101.711	5.65114	695.525		0.0054	82.9186	2.05303	380.191			0.045	44.0015	0.02063	20.6949			0.0441	1097.53	0.01563	1788.15
0.00375	69.0988	2.40905	642.413		0.0117	122.053	3.96949	339.273			0.0486	24.8361	0.01313	30.1869			0.0441	1118.19	0.0125	2383.66
0.005	79.7885	2.34823	469.646		0.0216	165.837	9.48092	438.931			0.0468	27.2597	0.01188	32.2923			0.0513	566.997	0.015	1800.82
0.00563	84.6284	3.58606	637.521		0.0162	143.619	4.9697	306.771			0.0468	27.1884	0.02	21.8876			0.0414	303.41	0.01813	1717.93
0.00438	74.6353	2.6005	594.399		0.0126	126.66	7.17253	569.249			0.0216	34.9536	0.01188	32.0797			0.0369	984.93	0.0125	2364.5
0.00375	69.0988	4.04923	1079.79		0.0108	117.265	4.14439	383.739			0.0468	37.89	0.01375	26.5363			0.0252	1225.93	0.00813	2121.37
0.00563	84.6284	2.79006	496.011		0.0117	122.053	3.72813	318.643			0.0423	39.1938	0.00875	23.1178			0.0135	1475.87	0.0175	1704.96
0.00563	84.6284	3.11432	553.657		0.0081	101.554	3.42379	422.69			0.0432	41.2121	0.01563	24.5285			0.0504	494.087	0.01938	1525.86
0.00563	84.6284	4.25048	755.641		0.0252	179.125	11.0744	439.46			0.0324	39.6651	0.0125	32.5165			0.0495	573.377	0.01188	2376.03
0.005	79.7885	2.33651	467.302		0.0081	101.554	2.98296	368.266			0.0396	34.4236	0.01688	27.8165			0.0486	1005.92	0.02	1094.38
0.00438	74.6353	2.28784	522.935		0.0081	101.554	2.97521	367.309			0.0369	41.1292	0.02063	15.5661			0.0072	1160.04	0.02063	754.72
0.00375	69.0988	2.39341	638.242		0.0054	82.9186	1.88636	349.327			0.0441	41.9251	0.02	13.8662			0.0171	1502.37	0.01875	364.073
0.005	79.7885	2.22308	444.615		0.0099	112.272	3.09179	312.302			0.0468	33.764	0.02	18.4336			0.0504	505.123	0.015	1704.08
0.005	79.7885	3.22145	644.289		0.0072	95.7462	5.12311	711.542			0.0198	32.2529	0.02	14.12			0.0495	572.099	0.01625	1722.47
0.005	79.7885	3.24994	649.987		0.0063	89.5623	3.44276	546.47			0.0459	39.8577	0.01938	9.92233			0.0153	1505.32	0.0125	2240.18
0.00625	89.2062	2.91565	466.504		0.0081	101.554	2.4324	300.296			0.045	40.42	0.01813	26.7946			0.018	1548.17	0.01375	1929.91
0.00625	89.2062	4.05035	648.056		0.0063	89.5623	2.34115	371.612			0.0414	13.534	0.01875	6.82637			0.0189	1414.48	0.02	921.678
0.005	79.7885	2.4547	490.94		0.0063	89.5623	3.337	529.682			0.0459	24.0174	0.01938	10.2434			0.0153	1526.86	0.01938	1389.54
0.00688	93.5603	4.06778	591.677		0.0063	89.5623	2.32323	368.767			0.0432	39.2034	0.01875	23.9874			0.0324	1224.23	0.01938	512.12
0.00438	74.6353	2.72837	623.626		0.0099	112.272	2.98199	301.211			0.0207	34.0083	0.01938	10.9102			0.0171	1504.08	0.01938	1326.46
0.00375	69.0988	2.14174	571.131		0.0054	82.9186	1.81061	335.297			0.0459	38.2076	0.01938	20.7751			0.0468	650.607	0.01813	1595.1
0.00563	84.6284	3.22518	573.364		0.0117	122.053	4.05797	346.835			0.0144	25.3311	0.01813	25.717			0.0189	1509.91	0.00938	2178.13
0.00375	69.0988	2.32636	620.361		0.0108	117.265	3.87352	358.659			0.045	21.2379	0.01938	10.9786			0.0045	1097.08	0.02	705.998
0.01063	116.311	4.46611	420.34		0.0045	75.694	1.48177	329.282			0.0324	38.8636	0.01063	24.7705			0.0207	1550.36	0.02	693.311
0.00625	89.2062	2.61099	417.758		0.0054	82.9186	2.09849	388.608			0.0225	33.3948	0.01938	11.5635			0.0414	1111.7	0.01313	2032.06
0.00375	69.0988	1.74073	464.195		0.0117	122.053	5.81494	497.003			0.036	41.4485	0.01063	24.5746			0.0207	1559.3	0.01938	528.694
0.00375	69.0988	3.41639	911.038		0.009	107.047	2.78926	309.917			0.0459	27.7698	0.01688	26.6892			0.0198	1419.93	0.01563	1569.83
0.00563	84.6284	3.13988	558.201		0.0261	182.295	9.87846	378.485			0.0423	36.9597	0.0125	29.7958			0.0243	1319.82	0.01688	1648.38
0.005	79.7885	3.2343	646.86		0.0045	75.694	1.6885	375.221			0.0459	25.1266	0.01875	8.12107			0.0144	1483.98	0.01438	1685.63
0.02125	164.488	48.3203	2273.9		0.009	107.047	2.43412	270.458			0.0369	36.3439	0.0125	29.5563			0.0207	1476.11	0.01875	433.124
0.00563	84.6284	2.92615	520.205		0.0072	95.7462	3.80231	528.098			0.0342	39.0168	0.01938	19.215			0.0342	1140.84	0.01813	396.675
0.00375	69.0988	2.19692	585.846		0.0279	188.476	7.39853	265.18			0.0432	16.3295	0.01813	7.18974			0.0396	869.282	0.01938	563.109
0.00375	69.0988	3.50154	933.744		0.0261	182.295	6.83454	261.86			0.036	40.8132	0.01188	28.2154			0.036	1151.35	0.01938	566.639
0.00375	69.0988	2.19653	585.74		0.0126	126.66	5.35742	425.192			0.0405	33.984	0.01313	26.6708			0.0423	937.341	0.01938	1072.26
0.00438	74.6353	2.75335	629.337		0.0072	95.7462	2.11539	293.803			0.0423	15.5109	0.01813	23.6154			0.0441	347.999	0.01125	2142.5
0.00375	69.0988	2.04489	545.305		0.0135	131.106	4.09744	303.514			0.0351	39.2712	0.0125	28.0023			0.0459	970.489	0.01313	1975.8
0.00375	69.0988	3.12615	833.641		0.0198	158.777	8.78213	443.542			0.0396	12.2828	0.01313	25.9324			0.0477	772.483	0.01938	991.744
0.00438	74.6353	2.41923	552.967		0.0243	175.897	13.5095	555.946			0.0396	32.617	0.01875	10.045			0.0162	1421.25	0.01813	1478.32
0.00375	69.0988	2.93279	782.078		0.0162	143.619	8.22767	507.881			0.0459	33.7959	0.0175	7.2			0.0459	868.359	0.01125	2121.89
0.00625	89.2062	3.3645	538.32		0.0063	89.5623	2.08754	331.356			0.045	23.5882	0.01813	9.01798			0.0243	1224.4	0.01938	596.828
0.0075	97.7205	6.89498	919.331		0.0054	82.9186	2.12879	394.22			0.0414	34.5418	0.01875	19.6257			0.0207	1435.74	0.01688	1581.58
0.00375	69.0988	2.28288	608.768		0.009	107.047	3.78558	420.62			0.0306	36.6236	0.01875	11.5481			0.0306	264.591	0.01875	1279.33
0.005	79.7885	3.4	680		0.0135	131.106	7.64618	566.384			0.036	40.1382	0.0175	23.3239			0.0045	1067.74	0.01188	2101.62
0.00313	63.0783	2.98879	956.412		0.0063	89.5623	2.57698	409.044			0.0441	18.8609	0.01875	11.7552			0.045	898.222	0.01813	1418.87
0.00375	69.0988	1.78411	475.763		0.018	151.388	7.21888	401.049			0.018	28.3178	0.01875	18.6154			0.0495	503.205	0.0175	411.429
0.00688	93.5603	3.4252	498.21		0.0135	131.106	7.19697	533.109			0.0243	32.0716	0.01875	18.601			0.0468	721.454	0.01125	2075.35
0.005	79.7885	4.1895	837.9		0.0063	89.5623	2.86932	455.447			0.0441	19.6817	0.01188	24.9568			0.0045	1053.87	0.00813	2010.77
0.00375	69.0988	2.48923	663.795		0.009	107.047	3.80395	422.661			0.0315	37.42	0.01375	22.5744			0.0486	511.031	0.01875	535.732
0.00563	84.6284	5.10434	907.437		0.0045	75.694	2.32794	517.32			0.0306	36.1775	0.01563	20.8235			0.0432	953.984	0.01813	1302.92
0.00438	74.6353	1.84367	421.411		0.0171	147.555	9.34868	546.707			0.0288	33.7909	0.01813	10.1234			0.0423	926.568	0.01	2026.34
0.00625	89.2062	2.81399	450.238		0.0081	101.554	3.41492	421.595			0.0279	33.0515	0.01625	21.8451			0.0099	1201.64	0.01875	1046.7
0.00375	69.0988	2.28089	608.238		0.0126	126.66	6.79966	539.656			0.0423	33.9333	0.01125	24.1031			0.0108	1237.62	0.01563	1332.71
0.01063	116.311	6.44875	606.941		0.0153	139.573	6.30657	412.194			0.0306	35.9065	0.01875	18.0725			0.0225	1273.32	0.01813	497.544
0.01063	116.311	6.39636	602.01		0.0099	112.272	2.92669	295.626			0.0207	32.2775	0.01875	12.4863			0.0198	1381.96	0.01625	329.141
0.00813	101.711	4.04241	497.528		0.0117	122.053	4.40751	376.71			0.045	30.8832	0.01688	23.4747			0.0468	582.472	0.01125	2033.22
0.005	79.7885	3.25769	651.538		0.0054	82.9186	1.84091	340.909			0.018	27.8671	0.01875	12.5762			0.0468	580.949	0.01875	992.821
0.00313	63.0783	1.58718	507.897		0.0054	82.9186	1.98485	367.565			0.045	36.6711	0.01563	20.3975			0.0045	185.695	0.01875	992.051
0.00625	89.2062	4.23654	677.846		0.0072	95.7462	2.56133	355.74			0.0207	32.0924	0.01688	23.2981			0.0468	809.616	0.01563	1305.44
0.00563	84.6284	3.12389	555.358		0.0153	139.573	6.92551	452.647			0.0414	32.6469	0.01125	23.8713			0.0459	832.409	0.01875	963.868
0.00875	105.55	7.14366	816.418		0.0063	89.5623	2.84091	450.938			0.036	37.3485	0.01813	19.8927			0.0414	326.907	0.01625	1344.32
0.00563	84.6284	2.91978	519.072		0.0117	122.053	7.50213	641.208			0.0378	11.2879	0.01688	22.8206			0.0441	950.682	0.01188	1979.6
0.005	79.7885	2.69325	538.65		0.0117	122.053	3.74396	319.997			0.0261	31.6913	0.01	21.9214			0.0486	1030.19	0.01125	2002.67
0.005	79.7885	3.3454	669.08		0.0063	89.5623	2.55376	405.359			0.0279	32.6515	0.0175	9.30683			0.0306	1117.71	0.01375	1641.77
0.00438	74.6353	3.41662	780.941		0.0117	122.053	3.63426	310.62			0.0441	24.6249	0.01688	22.6571			0.0198	1236.42	0.01813	1097.53
0.00313	63.0783	2.13455	683.056		0.0054	82.9186	2.2541	417.426			0.0387	30.5342	0.01688	22.5129			0.0495	1023.88	0.01875	856.081
0.01063	116.311	6.53462	615.023		0.0144	135.405	6.23377	432.9			0.0351	9.61905	0.0175	9.57949			0.0459	605.006	0.0175	1332.8
0.00375	69.0988	2.5972	692.587		0.0072	95.7462	3.08275	428.16			0.0432	33.1893	0.01313	23.2852			0.0288	1056.97	0.01875	817.082
0.00375	69.0988	2.47224	659.264		0.0126	126.66	4.11167	326.323			0.0189	28.5373	0.01875	13.9857			0.036	1037.46	0.01313	1774.11
0.005	79.7885	2.56572	513.144		0.0054	82.9186	1.58333	293.21			0.0441	34.3032	0.01875	16.0515			0.045	977.812	0.01813	1029
0.00313	63.0783	2.382	762.241		0.0063	89.5623	2.39057	379.456			0.0441	27.0806	0.0175	9.92394			0.0324	1199.5	0.01875	615.897
0.00563	84.6284	4.03414	717.179		0.0045	75.694	1.79635	399.19			0.0441	34.2049	0.0175	9.93417			0.0423	873.752	0.01188	1932.37
0.005	79.7885	3.20977	641.954		0.0261	182.295	9.72696	372.68			0.0441	33.7283	0.01188	23.5077			0.0099	1191.24	0.01813	558.535
0.00438	74.6353	1.97519	451.471		0.0063	89.5623	3.43434	545.134			0.0441	32.9064	0.01813	18.6506			0.0126	1268.3	0.01688	1391.09
0.00375	69.0988	3.32	885.333		0.0135	131.106	8.52785	631.692			0.0441	31.9559	0.01125	23.3477			0.0288	1049.32	0.01688	1380.63
0.00938	109.255	5.95497	635.197		0.0144	135.405	5.72125	397.309			0.0369	33.3712	0.01688	21.8323			0.0234	1332.81	0.01875	626.944
0.01125	119.683	5.91093	525.416		0.009	107.047	4.09769	455.299			0.0441	30.7541	0.0175	20.7946			0.0198	1288.53	0.01875	745.903
0.00313	63.0783	1.91795	613.744		0.0054	82.9186	1.81818	336.7			0.0333	36.6968	0.0175	20.7675			0.0072	1135.05	0.01688	1352.33
0.005	79.7885	3.09814	619.629		0.0054	82.9186	1.87655	347.51			0.045	34.937	0.0175	10.2161			0.0279	1184.64	0.01688	1342.64
0.01	112.838	4.66667	466.667		0.0171	147.555	10.2505	599.445			0.045	35.0065	0.01875	15.3203			0.0441	427.684	0.01688	1334.1
0.00438	74.6353	2.57271	588.047		0.0099	112.272	3.66197	369.896			0.0234	31.1878	0.0175	10.4951			0.0432	377.998	0.01813	943.059
0.00813	101.711	3.94815	485.926		0.0045	75.694	0.92105	204.678			0.0351	36.3441	0.01625	19.5912			0.0162	1389.64	0.0175	1188.26
0.00375	69.0988	1.46769	391.385		0.0054	82.9186	2.01299	372.775			0.0432	31.9022	0.01375	21.0419			0.0459	523.255	0.0175	1186.71
0.00438	74.6353	1.92854	440.808		0.0072	95.7462	2.50899	348.471			0.036	35.614	0.01625	5.34854			0.0414	834.342	0.00875	2012.84
0.005	79.7885	2.54615	509.231		0.0045	75.694	2.44992	544.427			0.0405	30.786	0.01688	8.65641			0.0432	907.486	0.01875	670.732
0.00438	74.6353	4.69231	1072.53		0.0063	89.5623	2.39858	380.727			0.0432	19.6392	0.01188	22.9469			0.0225	1223.7	0.01875	665.939
0.00438	74.6353	3.18263	727.458		0.0108	117.265	3.99351	369.769			0.0432	19.8623	0.01125	22.8737			0.036	1133.7	0.01625	1205.61
0.00625	89.2062	3.58077	572.923		0.0063	89.5623	2.6936	427.556			0.0153	24.6511	0.01688	8.95886			0.0279	1170.31	0.01813	904.399
0.00563	84.6284	7.2516	1289.17		0.0126	126.66	4.26136	338.203			0.0432	21.5734	0.01813	17.0929			0.0306	1196.85	0.01688	1293.77
0.005	79.7885	4.01539	803.077		0.0126	126.66	4.43939	352.333			0.0306	34.2019	0.01688	9.09068			0.0495	1051.02	0.015	1216.02
0.00438	74.6353	2.95641	675.751		0.0072	95.7462	2.8988	402.611			0.0432	22.7978	0.01688	20.161			0.0045	190.797	0.0175	531.819
0.00625	89.2062	3.931	628.96		0.0099	112.272	4.39728	444.17			0.0252	30.8934	0.0175	18.8838			0.0225	1338.17	0.01813	871.049
0.0075	97.7205	3.86294	515.058		0.0099	112.272	3.01359	304.403			0.0432	26.1259	0.01688	9.61448			0.0459	547.42	0.015	1197.95
0.00313	63.0783	1.4764	472.448		0.027	185.412	10.9236	404.576			0.0315	35.6725	0.01688	9.63234			0.0369	1114.61	0.01375	1530.32
0.025	178.412	16.2169	648.675		0.0072	95.7462	3.23194	448.88			0.0432	27.2683	0.01813	13.6902			0.0288	1173.3	0.01625	430.018
0.01063	116.311	13.0399	1227.28		0.0099	112.272	4.32497	436.865			0.0432	27.3253	0.01125	22.53			0.0495	1049.2	0.0175	547.399
0.005	79.7885	4.67237	934.473		0.0153	139.573	6.27576	410.18			0.0432	27.3563	0.01813	16.3922			0.0423	366.689	0.0175	1079.07
0.01	112.838	5.23501	523.501		0.0126	126.66	5.56397	441.585			0.0405	30.232	0.015	18.2403			0.045	471.952	0.01813	807.235
0.00438	74.6353	2.61241	597.122		0.0054	82.9186	1.91919	355.406			0.0342	35.7025	0.0175	18.1846			0.0351	274.047	0.01625	439.586
0.015	138.198	18.2403	1216.02		0.0108	117.265	4.89394	453.143			0.0432	29.7035	0.01813	15.7878			0.0396	310.172	0.01813	793.725
0.015	138.198	27.0123	1800.82		0.0045	75.694	2.19312	487.359			0.0432	29.7065	0.0125	21.9408			0.036	989.279	0.01563	1122.85
0.0075	97.7205	4.40543	587.391		0.009	107.047	3.60652	400.724			0.0414	17.9699	0.01813	14.3863			0.0351	1118.84	0.01688	1194.72
0.01	112.838	5.59838	559.838		0.0063	89.5623	3.19648	507.378			0.0207	30.5556	0.015	17.9692			0.0396	823.66	0.01188	1839.47
0.0175	149.271	14.8236	847.064		0.0072	95.7462	2.6056	361.889			0.0405	17.2727	0.01625	6.9878			0.0333	1102	0.0175	1039.12
0.0075	97.7205	5.39216	718.955		0.0117	122.053	3.52002	300.857			0.0315	35.4739	0.01625	7.14328			0.0054	1098.48	0.0125	1755.27
0.00688	93.5603	7.28083	1059.03		0.0198	158.777	11.0444	557.797			0.0378	12.0046	0.01313	21.4313			0.0351	972.667	0.01813	755.322
0.00563	84.6284	3.02864	538.425		0.0072	95.7462	2.54209	353.068			0.0378	12.034	0.01813	14.6311			0.0207	1338.65	0.0175	567.082
0.01063	116.311	10.8849	1024.46		0.0081	101.554	3.63636	448.934			0.0405	29.8063	0.01563	17.5445			0.0405	839.11	0.0175	567.667
0.00563	84.6284	3.3032	587.235		0.0135	131.106	5.08684	376.803			0.0414	30.0603	0.0175	12.8054			0.0216	1217.03	0.01563	1100.68
0.00875	105.55	8.27692	945.934		0.009	107.047	6.25115	694.572			0.0369	11.5976	0.01625	7.83457			0.0441	446.296	0.01688	512.972
0.005	79.7885	4.45368	890.736		0.0054	82.9186	2.67424	495.23			0.0387	12.7157	0.01625	7.91282			0.0315	1098.81	0.015	1140.09
0.01375	132.314	7.73257	562.369		0.0054	82.9186	2.30303	426.487			0.0216	30.4888	0.01188	21.8437			0.0045	1007.64	0.0175	583.777
0.01125	119.683	15.7081	1396.28		0.0126	126.66	3.97824	315.734			0.0423	18.7445	0.01688	18.1385			0.0423	802.206	0.00938	1951.56
0.00563	84.6284	3.43891	611.362		0.0072	95.7462	3.11087	432.065			0.0396	14.2871	0.01625	8.2941			0.0054	1085.86	0.01313	1632.87
0.00938	109.255	6.14584	655.556		0.009	107.047	4.49644	499.604			0.036	11.1445	0.01625	8.32977			0.0333	286.02	0.01063	1863.71
0.005	79.7885	2.55188	510.376		0.0135	131.106	5.00299	370.592			0.0396	28.6767	0.01625	8.33299			0.0369	904.369	0.01688	530.895
0.02	159.577	18.4336	921.678		0.0117	122.053	2.79654	239.02			0.0351	34.1406	0.01625	8.34266			0.018	1352.91	0.01688	1074.87
0.01375	132.314	12.8027	931.105		0.0054	82.9186	1.88416	348.919			0.0333	35.2247	0.01625	8.40529			0.045	524.182	0.0175	884.931
0.00813	101.711	6.09121	749.687		0.0135	131.106	4.31818	319.865			0.0333	35.195	0.01563	17.1982			0.0117	1246.88	0.01688	1056.07
0.005	79.7885	2.3956	479.121		0.0054	82.9186	2.27273	420.875			0.0369	31.7227	0.01688	11.789			0.0162	1361.68	0.01688	538.707
0.015	138.198	10.6582	710.544		0.0045	75.694	1.97869	439.708			0.0423	27.2948	0.01688	17.8211			0.0351	1035.44	0.01625	482.127
0.01125	119.683	9.59877	853.224		0.0144	135.405	4.28375	297.482			0.0315	34.6125	0.0175	13.5408			0.0288	263.339	0.0175	599.722
0.005	79.7885	3.63077	726.154		0.009	107.047	3.5361	392.9			0.0405	18.26	0.00938	20.4199			0.0225	1309.18	0.01625	486.943
0.00625	89.2062	3.51504	562.406		0.0099	112.272	3.37567	340.977			0.0144	23.0346	0.01625	9.41087			0.0315	1126.16	0.01625	1033.09
0.00938	109.255	5.27832	563.021		0.0072	95.7462	4.24242	589.226			0.0225	30.1089	0.01625	9.57083			0.0162	1357.84	0.0175	847.064
0.00313	63.0783	1.86701	597.445		0.0117	122.053	4.29329	366.948			0.0171	25.7197	0.0175	13.7404			0.0333	978.329	0.01688	1020.77
0.00563	84.6284	3.87413	688.733		0.0099	112.272	3.45206	348.693			0.0342	34.0362	0.0175	13.7889			0.045	814.914	0.0175	842.674
0.015	138.198	7.31729	487.819		0.0045	75.694	1.94787	432.86			0.0333	34.5817	0.01625	9.88959			0.0342	995.212	0.01688	1013.63
0.00438	74.6353	2.95534	675.505		0.0117	122.053	5.20623	444.977			0.0171	25.6905	0.01313	20.7628			0.0315	1132.46	0.01688	1003.24
0.00813	101.711	5.06154	622.959		0.0117	122.053	4.23593	362.045			0.0423	19.7554	0.01688	17.2254			0.0207	1323.01	0.01625	1006.36
0.005	79.7885	2.09615	419.231		0.0117	122.053	4.4513	380.453			0.0414	28.1165	0.01625	16.7877			0.0324	1035.82	0.0125	1666.33
0.00688	93.5603	4.05281	589.5		0.0108	117.265	3.76263	348.391			0.0423	20.8871	0.015	17.1013			0.0261	245.366	0.0175	799.632
0.00313	63.0783	1.91795	613.744		0.0117	122.053	4.37527	373.955			0.0423	22.4564	0.01688	17.1051			0.0441	558.388	0.01688	979.98
0.00563	84.6284	2.56833	456.591		0.0099	112.272	3.50936	354.481			0.0423	24.3566	0.0175	13.9936			0.0306	1173.42	0.01438	1197.38
0.005	79.7885	3.57021	714.042		0.009	107.047	2.82565	313.961			0.0333	9.52445	0.01688	16.9297			0.045	686.293	0.0175	787.938
0.02375	173.895	50.2872	2117.35		0.0072	95.7462	3.09043	429.226			0.0414	27.6546	0.01625	10.635			0.0144	1265.61	0.0175	785.166
0.00688	93.5603	4.11644	598.755		0.0099	112.272	5.05201	510.304			0.036	33.5637	0.01313	20.5158			0.0252	1159.8	0.01313	1581.93
0.005	79.7885	3.12308	624.615		0.0207	162.345	7.52699	363.623			0.0378	29.2335	0.0125	20.8291			0.0459	736.293	0.0175	773.762
0.00438	74.6353	1.89132	432.301		0.0045	75.694	1.34438	298.75			0.0414	27.4706	0.01	20.2634			0.0225	1316.91	0.01688	954.08
0.0075	97.7205	6.53213	870.95		0.0054	82.9186	1.79955	333.251			0.0369	31.3222	0.01625	11.1966			0.036	1114.95	0.01625	510.406
0.00375	69.0988	2.31692	617.846		0.018	151.388	9.38525	521.403			0.0207	29.7198	0.01625	16.3534			0.0306	1182.27	0.01688	569.747
0.01563	141.047	12.701	812.864		0.0198	158.777	7.07317	357.231			0.0414	20.0408	0.01625	11.2542			0.0315	1187.94	0.01625	512.601
0.00688	93.5603	4.91849	715.416		0.0045	75.694	2.15845	479.655			0.0414	20.092	0.01688	16.5372			0.0378	298.621	0.01625	512.799
0.00625	89.2062	2.83517	453.626		0.0063	89.5623	1.91838	304.504			0.036	33.2624	0.0175	15.4863			0.0441	614.073	0.01625	513.394
0.00313	63.0783	1.89935	607.791		0.0108	117.265	4.10823	380.391			0.036	11.579	0.01313	20.312			0.0315	1002.42	0.01688	570.805
0.01625	143.841	8.2941	510.406		0.0135	131.106	5.24933	388.839			0.0324	33.5606	0.0175	14.7468			0.0288	267.613	0.01438	1179.66
0.01125	119.683	13.2607	1178.73		0.009	107.047	3.75668	417.409			0.0414	21.2045	0.01688	16.1001			0.027	1104.82	0.01625	517.249
0.0075	97.7205	5.53319	737.758		0.0126	126.66	5.90909	468.975			0.036	11.6172	0.0175	14.8236			0.027	1098.09	0.0175	731.734
0.005	79.7885	2.03761	407.521		0.0081	101.554	2.89349	357.221			0.0369	12.1603	0.01625	12.5187			0.0306	1008.85	0.01313	1563.11
0.00875	105.55	5.85641	669.304		0.0198	158.777	12.9028	651.655			0.0333	32.5784	0.01563	8.27861			0.0387	788.997	0.015	410.881
0.00625	89.2062	3.97278	635.645		0.0162	143.619	6.13341	378.606			0.0396	17.9281	0.01688	13.9268			0.0333	1057.8	0.01438	1172.28
0.00563	84.6284	2.23479	397.297		0.009	107.047	4.3641	484.9			0.0198	28.1147	0.01563	9.03077			0.0414	788.572	0.01563	980.02
0.015	138.198	6.16321	410.881		0.0054	82.9186	2.3751	439.834			0.0225	29.6304	0.01563	9.47328			0.0333	1056.91	0.00938	1902.48
0.00625	89.2062	3.2373	517.967		0.0054	82.9186	2.49503	462.043			0.0405	20.3306	0.01563	9.64187			0.018	1317.91	0.01313	1547.58
0.00375	69.0988	1.86154	496.41		0.0162	143.619	6.92308	427.35			0.0126	18.7795	0.01438	17.2123			0.0126	1252.76	0.01688	885.121
0.00438	74.6353	1.98462	453.626		0.0072	95.7462	2.93561	407.723			0.0189	26.7337	0.01563	10.5055			0.0063	1082.56	0.015	420.088
0.005	79.7885	2.69695	539.389		0.018	151.388	7.36479	409.155			0.0414	25.0092	0.01563	10.5183			0.0108	176.603	0.01188	1695.7
0.01313	129.272	7.06958	538.634		0.0135	131.106	8.70252	644.631			0.0378	28.2488	0.01563	10.5549			0.0369	859.695	0.01688	862.218
0.00688	93.5603	3.43831	500.118		0.0054	82.9186	1.10159	203.998			0.0225	29.4566	0.01688	14.5499			0.0153	1267.44	0.01563	938.17
0.00688	93.5603	4.7	683.636		0.0108	117.265	3.60796	334.07			0.0243	29.753	0.01563	10.8638			0.0333	1038.49	0.01688	825.295
0.00375	69.0988	2.03934	543.825		0.0126	126.66	5.63636	447.33			0.0342	30.6899	0.01563	10.936			0.0279	1020.8	0.015	440.104
0.01563	141.047	13.0632	836.045		0.0072	95.7462	2.97349	412.984			0.0306	8.0965	0.01563	11.0516			0.036	932.325	0.015	440.325
0.005	79.7885	3.66154	732.308		0.0072	95.7462	2.74775	381.632			0.0333	30.432	0.01563	11.1644			0.0279	265.18	0.0125	1578.81
0.00875	105.55	7.25539	829.187		0.0171	147.555	8.61472	503.785			0.0351	31.7566	0.01563	11.2			0.0405	426.487	0.015	999.658
0.01	112.838	7.41539	741.538		0.0135	131.106	5.84957	433.301			0.0342	30.3169	0.01625	14.1846			0.0441	697.371	0.00938	1881.72
0.0075	97.7205	10.4235	1389.8		0.0054	82.9186	2.43666	451.234			0.0315	31.5764	0.01625	14.3398			0.0117	1186.29	0.01625	882.451
0.00375	69.0988	3.23385	862.359		0.0081	101.554	3.59504	443.832			0.027	29.8302	0.01563	11.6936			0.0405	735.958	0.015	995.272
0.00938	109.255	4.14083	441.688		0.0072	95.7462	3.71955	516.604			0.0405	22.4434	0.01438	16.9576			0.0369	848.839	0.01188	1657.5
0.00313	63.0783	1.88579	603.452		0.0081	101.554	2.64452	326.484			0.0324	30.7447	0.01688	14.9364			0.0261	1132.98	0.01625	872.899
0.00625	89.2062	2.13685	341.897		0.0135	131.106	3.80303	281.706			0.0396	21.0286	0.01438	16.8515			0.0045	204.678	0.015	448.736
0.00438	74.6353	2.4263	554.583		0.018	151.388	6.75408	375.227			0.0333	10.1878	0.01563	15.3128			0.0414	434.054	0.01438	1108.6
0.00438	74.6353	2.71266	620.035		0.0171	147.555	6.32576	369.927			0.0396	21.1622	0.01563	12.701			0.0189	1197.57	0.01313	1486.3
0.01063	116.311	8.66683	815.701		0.0144	135.405	5.88118	408.415			0.0153	23.361	0.01313	19.5077			0.0324	948.91	0.01438	368.874
0.00438	74.6353	4.75858	1087.68		0.0054	82.9186	1.42857	264.55			0.0288	30.4408	0.01563	12.8103			0.0405	746.469	0.0125	1544.39
0.00938	109.255	7.41539	790.974		0.0072	95.7462	2.54209	353.068			0.0387	17.3335	0.01563	13.0632			0.0153	1260.51	0.015	460.855
0.00688	93.5603	3.0062	437.265		0.0054	82.9186	3.25	601.852			0.0135	19.9242	0.01563	13.8044			0.0342	1043.93	0.01563	883.483
0.00875	105.55	5.64172	644.768		0.0081	101.554	2.69181	332.322			0.027	29.6485	0.0125	19.7351			0.0414	726.093	0.01563	529.831
0.01563	141.047	10.8638	695.284		0.0171	147.555	5.93498	347.075			0.0405	25.1086	0.01313	19.3511			0.0432	527.726	0.015	465.164
0.00625	89.2062	7.59357	1214.97		0.0126	126.66	3.95507	313.894			0.036	31.7982	0.01188	20.1364			0.036	923.955	0.01313	1474.37
0.00375	69.0988	2.27692	607.179		0.0045	75.694	2.03578	452.396			0.0306	30.8708	0.01563	14.6589			0.0432	454.611	0.01625	579.131
0.00625	89.2062	5.04895	807.832		0.009	107.047	3.22285	358.095			0.0387	15.973	0.01313	18.9744			0.0171	1295.85	0.00875	1882.02
0.00813	101.711	6.27476	772.278		0.0126	126.66	7.45791	591.898			0.0387	13.6794	0.0125	19.3048			0.0171	1329.08	0.01688	698.608
0.0125	126.157	19.3048	1544.39		0.0072	95.7462	2.78499	386.805			0.0405	24.9169	0.01063	19.8019			0.018	1205.03	0.01625	588.974
0.00438	74.6353	2.78462	636.484		0.0072	95.7462	2.33045	323.673			0.0378	27.2078	0.01188	19.6828			0.0405	760.148	0.00875	1875.69
0.005	79.7885	3.08474	616.947		0.0063	89.5623	2.20486	349.978			0.0405	24.1211	0.01313	18.774			0.0333	305.939	0.01063	1746.68
0.00438	74.6353	4.7871	1094.19		0.0063	89.5623	4.01393	637.132			0.0198	27.3629	0.015	6.16321			0.0171	1306.93	0.01188	1595.68
0.00938	109.255	9.00485	960.517		0.0144	135.405	4.85264	336.989			0.0351	30.7551	0.015	6.30133			0.0081	1100.46	0.01313	1445.67
0.0075	97.7205	2.7291	363.88		0.0054	82.9186	1.93939	359.147			0.0261	29.5707	0.015	6.60156			0.0423	443.132	0.01375	1262.58
0.0075	97.7205	5.7252	763.36		0.0117	122.053	4.82993	412.815			0.0396	22.301	0.015	6.60488			0.0171	1308.58	0.015	487.819
0.005	79.7885	2.35976	471.953		0.0072	95.7462	2.17172	301.627			0.0387	14.4049	0.015	6.73105			0.0396	724.158	0.01625	770.384
0.00375	69.0988	2.08923	557.128		0.0045	75.694	1.80406	400.902			0.0387	14.2279	0.015	6.91282			0.0171	1310.74	0.01563	836.045
0.00625	89.2062	4.86769	778.831		0.0045	75.694	2.51669	559.265			0.0396	22.4012	0.015	6.97746			0.0126	1208.51	0.01313	1430.4
0.005	79.7885	2.32379	464.757		0.0081	101.554	2.62192	323.694			0.0288	30.2205	0.015	7.31729			0.0432	459.775	0.01625	608.59
0.00438	74.6353	2.46154	562.637		0.0063	89.5623	2.56902	407.782			0.0405	24.347	0.015	7.71929			0.0414	679.141	0.01125	1684.9
0.00688	93.5603	4.55614	662.712		0.0054	82.9186	2.39816	444.104			0.0387	13.7545	0.015	7.79796			0.0432	604.767	0.01438	1041.16
0.00438	74.6353	2.06601	472.23		0.0081	101.554	2.8478	351.58			0.0378	26.8693	0.015	8.00923			0.0432	687.651	0.01563	819.856
0.00813	101.711	10.2281	1258.85		0.0063	89.5623	4.08144	647.848			0.0351	11.9129	0.015	8.21008			0.0432	687.58	0.01563	812.864
0.00438	74.6353	2.60596	595.647		0.0099	112.272	3.36898	340.301			0.0153	23.0313	0.015	9.11692			0.0342	897.365	0.01375	1228.19
0.01688	146.581	8.65641	512.972		0.0108	117.265	2.77273	256.734			0.0351	11.9627	0.015	9.23077			0.0333	913.873	0.01563	577.969
0.00563	84.6284	3.0684	545.494		0.0045	75.694	1.2213	271.401			0.0342	11.3719	0.015	14.9949			0.0171	1227.89	0.015	514.619
0.00313	63.0783	1.68866	540.37		0.0153	139.573	5.66116	370.01			0.0225	28.6497	0.015	9.55922			0.0261	1063.16	0.01438	1013.57
0.00313	63.0783	1.98801	636.162		0.0162	143.619	5.7921	357.537			0.0261	29.2384	0.015	10.349			0.0351	904.747	0.01125	1659.96
0.00875	105.55	4.70684	537.924		0.0126	126.66	8.01515	636.123			0.0396	24.4402	0.015	10.6582			0.0423	575.806	0.01438	426.947
0.00625	89.2062	4.24753	679.605		0.0063	89.5623	2.4108	382.667			0.0351	29.6866	0.015	11.2015			0.0432	768.271	0.015	519.864
0.00813	101.711	5.69573	701.012		0.0054	82.9186	2	370.37			0.0369	28.6219	0.015	11.433			0.0441	724.624	0.01625	692.567
0.00438	74.6353	2.49867	571.125		0.0117	122.053	6.37229	544.64			0.0252	29.2269	0.015	11.9054			0.0342	886.459	0.01625	689.025
0.00438	74.6353	1.80513	412.601		0.0162	143.619	6.81619	420.752			0.0387	22.7338	0.015	12.5846			0.0261	1120.24	0.015	533.949
0.00438	74.6353	2.29231	523.956		0.0243	175.897	14.1922	584.042			0.0387	22.7961	0.015	14.9291			0.0405	450.865	0.01625	654.463
0.00375	69.0988	1.81185	483.161		0.0261	182.295	18.4948	708.614			0.0333	10.6713	0.01438	15.9361			0.027	1020.8	0.01563	748.39
0.00688	93.5603	3.98707	579.937		0.0108	117.265	3.66756	339.589			0.0306	29.7643	0.01375	17.3605			0.0126	1194.32	0.015	838.974
0.00375	69.0988	2.24363	598.302		0.0117	122.053	4.38965	375.184			0.0342	11.531	0.01375	16.8876			0.0432	738.477	0.01563	606.29
0.01125	119.683	10.4785	931.426		0.009	107.047	2.78237	309.152			0.0387	25.0078	0.01188	18.9487			0.036	309.57	0.01438	965.916
0.00625	89.2062	3.91056	625.689		0.0117	122.053	6.79978	581.178			0.0369	28.3377	0.00813	17.2361			0.0423	530.885	0.015	547.339
0.00875	105.55	5.21647	596.168		0.0081	101.554	1.86946	230.798			0.0306	29.6782	0.01438	14.9667			0.0441	777.85	0.01563	617.079
0.01	112.838	7.64103	764.103		0.0054	82.9186	2.00758	371.773			0.0351	28.9916	0.01438	5.30256			0.0396	360.786	0.00875	1816.62
0.00438	74.6353	2.63375	601.999		0.0126	126.66	4.4697	354.738			0.0378	18.4136	0.01438	14.57			0.0297	289.361	0.01563	716.8
0.0075	97.7205	6.72398	896.531		0.0126	126.66	5.28788	419.673			0.0144	21.3693	0.01438	13.885			0.0225	1173.4	0.01563	714.522
0.00438	74.6353	3.3641	768.938		0.0135	131.106	7.09942	525.883			0.0378	16.2282	0.01438	12.9503			0.0045	957.884	0.01563	707.301
0.01875	154.51	15.3203	817.082		0.0207	162.345	8.60403	415.654			0.0378	15.708	0.01125	18.9551			0.0072	1074.9	0.01563	699.901
0.00375	69.0988	2.31077	616.205		0.0207	162.345	11.7056	565.489			0.0378	15.2708	0.01438	12.4144			0.0369	314.299	0.01375	1128.64
0.0075	97.7205	4.87625	650.167		0.0144	135.406	5.17227	359.185			0.0261	5.62163	0.01438	12.4062			0.0135	1213.64	0.01563	695.284
0.00313	63.0783	2.06675	661.361		0.0171	147.555	4.52652	264.708			0.0369	27.6494	0.01438	12.4054			0.0414	667.986	0.01375	380.587
0.00438	74.6353	3.2402	740.617		0.0108	117.265	3.64502	337.502			0.0378	13.9848	0.01438	11.7385			0.0441	775.622	0.01313	1301.88
0.01188	122.962	5.56769	468.858		0.018	151.388	9.44668	524.816			0.0207	27.71	0.01438	11.6183			0.0432	633.248	0.015	793.691
0.00438	74.6353	2.62184	599.277		0.0063	89.5623	4.26564	677.086			0.0324	27.724	0.01313	17.0872			0.0432	632.53	0.01375	386.663
0.00375	69.0988	1.88752	503.338		0.009	107.047	3.40796	378.662			0.0378	21.8466	0.01438	10.3674			0.0432	631.21	0.01438	482.688
0.005	79.7885	4.13187	826.374		0.0099	112.272	3.91113	395.063			0.0351	28.0209	0.01438	10.3247			0.0378	773.373	0.01375	1109.28
0.005	79.7885	3.7011	740.22		0.0306	197.386	14.4662	472.752			0.0333	26.9623	0.01438	10.2224			0.0378	317.581	0.01375	1108.52
0.00563	84.6284	3.26853	581.072		0.0072	95.7462	2.75493	382.629			0.0351	12.5734	0.01438	10.1992			0.0378	318.359	0.01563	675.515
0.00625	89.2062	3.16084	505.734		0.0225	169.257	15.0402	668.452			0.0378	22.2585	0.01438	9.68392			0.0414	663.542	0.00813	1762.92
0.005	79.7885	2.91526	583.052		0.0072	95.7462	3.20217	444.746			0.0324	27.5585	0.01438	9.53114			0.0351	876.215	0.01563	673.172
0.00875	105.55	4.26184	487.067		0.0261	182.295	9.6286	368.912			0.0306	28.9443	0.01438	9.51577			0.0225	1169.19	0.01563	672.355
0.02813	189.235	15.6463	556.313		0.0144	135.406	4.94201	343.195			0.036	29.4989	0.01438	9.09052			0.045	777.923	0.01375	1102.47
0.00375	69.0988	2.20479	587.944		0.018	151.388	6.3281	351.561			0.036	29.417	0.01438	9.06256			0.0432	499.385	0.01	1690.46
0.00563	84.6284	4.10414	729.625		0.0054	82.9186	2.17586	402.936			0.018	24.3524	0.01438	9.01539			0.0441	746.177	0.01375	400.477
0.00563	84.6284	5.05894	899.366		0.0045	75.694	1.47096	326.88			0.0288	7.58418	0.01438	8.96133			0.0387	328.57	0.015	762.198
0.00625	89.2062	4.04103	646.564		0.0153	139.573	3.97428	259.757			0.0378	24.9554	0.01125	18.6745			0.0261	261.86	0.01438	900.891
0.02063	162.051	15.5661	754.72		0.0081	101.554	3.11639	384.74			0.0378	23.0628	0.01063	18.5585			0.045	776.378	0.01375	404.315
0.00563	84.6284	3.11189	553.225		0.0171	147.555	7.62065	445.652			0.0324	27.3167	0.00938	18.2959			0.0396	452.73	0.00875	1782.86
0.00375	69.0988	2.25997	602.658		0.0315	200.267	17.9643	570.296			0.0342	26.3024	0.01438	8.16724			0.036	883.285	0.015	746.767
0.00563	84.6284	2.73394	486.033		0.0099	112.272	4.81911	486.779			0.0333	26.5657	0.01438	8.02489			0.0162	1235.31	0.00875	1780.78
0.02875	191.326	36.5887	1272.65		0.0099	112.272	3.34761	338.142			0.0378	23.5636	0.01438	7.88211			0.0207	1183.9	0.01438	507.385
0.00688	93.5603	3.7116	539.868		0.0162	143.619	6.99394	431.725			0.0108	16.2418	0.01438	7.78573			0.0306	972.69	0.01063	1617.43
0.0075	97.7205	6.52127	869.502		0.0144	135.406	8.40112	583.411			0.0315	27.873	0.01438	7.64946			0.0162	1226.57	0.01375	417.467
0.00688	93.5603	4.29744	625.082		0.009	107.047	3.73247	414.719			0.036	28.8678	0.01438	7.44615			0.0135	1187.57	0.015	607.795
0.01875	154.51	8.12107	433.124		0.0189	155.126	11.1795	591.509			0.0207	27.3864	0.01438	7.29367			0.036	321.64	0.01375	423.324
0.00688	93.5603	4.77101	693.964		0.0162	143.619	6.47973	399.983			0.0279	28.4803	0.01438	6.93864			0.0108	1134.03	0.01438	517.993
0.00563	84.6284	3.60979	641.74		0.0207	162.345	8.43672	407.571			0.0369	15.3885	0.01438	6.13736			0.0252	1053.83	0.01375	424.376
0.00625	89.2062	2.96499	474.399		0.0162	143.619	5.9374	366.506			0.0297	28.9838	0.01375	15.5188			0.0351	845.772	0.01313	340.58
0.00625	89.2062	3.42387	547.82		0.0099	112.272	3.47259	350.767			0.0342	25.7197	0.01375	15.2525			0.0306	969.877	0.01438	863.61
0.00375	69.0988	2.08726	556.604		0.018	151.388	6.51515	361.953			0.0288	7.70725	0.01375	15.2421			0.0441	764.814	0.01438	863.037
0.00313	63.0783	1.46284	468.11		0.0207	162.345	15.1962	734.116			0.0315	27.5252	0.01375	15.159			0.0423	467.032	0.01438	862.983
0.00563	84.6284	2.52308	448.547		0.0171	147.555	5.53769	323.842			0.0306	28.2727	0.00875	17.6123			0.036	322.7	0.00875	1767.6
0.01938	157.064	19.215	991.744		0.018	151.388	6.3013	350.072			0.0369	25.8558	0.00938	17.8358			0.0126	1156.07	0.00938	1730.43
0.00625	89.2062	3.8359	613.744		0.0243	175.897	15.6456	643.851			0.036	28.0223	0.01313	15.9608			0.0162	1218.01	0.01313	1216.06
0.005	79.7885	1.99534	399.068		0.0072	95.7462	3.56061	494.529			0.0297	8.59403	0.01313	15.8014			0.0423	645.268	0.015	615.385
0.00563	84.6284	2.62378	466.449		0.0297	194.461	8.59403	289.361			0.0324	26.4697	0.01375	14.1666			0.0378	747.322	0.0125	1296.03
0.00438	74.6353	1.58127	361.433		0.0054	82.9186	2.00447	371.198			0.0369	16.69	0.00813	16.3375			0.0072	1057.87	0.01313	346.229
0.00688	93.5603	6.12308	890.629		0.0126	126.66	4.34849	345.118			0.036	14.1253	0.0125	16.2004			0.0414	512.185	0.015	710.544
0.01	112.838	3.93098	393.098		0.0099	112.272	2.79399	282.221			0.0225	27.5331	0.01375	13.0923			0.0333	320.458	0.01313	1203.92
0.00438	74.6353	4.21439	963.29		0.0189	155.126	6.55425	346.786			0.0369	17.0273	0.00938	17.6412			0.0153	1206.63	0.01375	1030.3
0.01188	122.962	12.5103	1053.5		0.0162	143.619	7.48405	461.978			0.0369	25.5662	0.01375	12.8027			0.0144	1200.05	0.01438	532.137
0.01813	151.913	14.3863	793.725		0.0315	200.267	12.3372	391.656			0.0369	17.1222	0.01375	12.7587			0.0153	1203.83	0.01188	1368.99
0.00625	89.2062	3.38835	542.135		0.0171	147.555	6.05841	354.293			0.0351	26.1924	0.01375	12.5292			0.0387	447.893	0.01375	444.517
0.00438	74.6353	2.39658	547.79		0.0108	117.265	3.59354	332.736			0.0369	25.4685	0.01375	5.23308			0.0351	825.973	0.015	689.931
0.00688	93.5603	5.8914	856.931		0.0117	122.053	3.42857	293.04			0.0315	27.0175	0.01375	11.3201			0.0405	501.99	0.01188	1365.69
0.01	112.838	9.05934	905.934		0.0063	89.5623	2.09311	332.239			0.0315	9.98042	0.01375	10.9041			0.0225	1157.25	0.01438	541.616
0.01063	116.311	12.2134	1149.49		0.0117	122.053	6.31094	539.396			0.0369	17.672	0.01375	10.8559			0.018	1173.09	0.01375	447.984
0.00625	89.2062	5.05548	808.876		0.0099	112.272	3.43874	347.347			0.0369	17.6728	0.01375	5.31662			0.0396	531.026	0.015	637.281
0.00938	109.255	4.31949	460.746		0.0162	143.619	6.11604	377.533			0.0369	25.294	0.0125	15.6923			0.0126	1138.82	0.01438	548.321
0.005	79.7885	2.85812	571.624		0.0063	89.5623	3.0303	481			0.0306	27.8995	0.01313	15.2373			0.0378	487.131	0.01438	816.589
0.005	79.7885	2.72627	545.254		0.0162	143.619	8.30606	512.72			0.0351	25.9338	0.01375	10.5641			0.0369	329.547	0.0125	1255.38
0.00688	93.5603	3.68145	535.483		0.0117	122.053	4.92208	420.69			0.0144	20.4461	0.01313	15.2068			0.0396	534.4	0.01313	1160.94
0.01188	122.962	5.49046	462.355		0.0054	82.9186	1.91754	355.099			0.0198	25.5128	0.01375	10.4769			0.0414	485.315	0.01313	1158.61
0.00438	74.6353	1.9196	438.766		0.0144	135.406	4.0798	283.319			0.0162	23.0242	0.01313	15.1866			0.0414	484.077	0.01313	1157.08
0.00375	69.0988	2.82169	752.451		0.018	151.388	10.6859	593.662			0.0369	25.024	0.01375	10.3577			0.0423	493.785	0.01438	808.23
0.0275	187.121	12.7743	464.52		0.0216	165.837	8.9287	413.366			0.0369	19.0052	0.01375	10.3169			0.0045	938.063	0.0125	1244.89
0.00438	74.6353	3.95113	903.116		0.0081	101.554	3.94522	487.064			0.0369	19.2365	0.01313	4.47011			0.0054	990.295	0.01438	558.253
0.0075	97.7205	6.86838	915.783		0.0126	126.66	5.5924	443.841			0.0369	20.3022	0.01375	10.1267			0.0414	604.087	0.01313	382.718
0.00625	89.2062	2.61768	418.829		0.0081	101.554	2.5792	318.42			0.0369	20.9146	0.0125	15.5611			0.0378	719.783	0.01188	1333.89
0.00688	93.5603	4.93169	717.337		0.0045	75.694	1.78865	397.478			0.036	26.4757	0.01375	9.92834			0.0342	332.511	0.01438	568.156
0.01188	122.962	6.68974	563.347		0.0108	117.265	8.73967	809.229			0.0342	24.2932	0.01375	9.36736			0.0198	1164.21	0.01313	1130.41
0.00938	109.255	5.41339	577.428		0.0216	165.837	12.7273	589.226			0.0324	25.4842	0.01375	9.24835			0.0369	775.661	0.01313	391.385
0.0075	97.7205	6.70244	893.659		0.0108	117.265	4.72816	437.793			0.0252	27.8086	0.01375	9.20366			0.0333	705.74	0.01125	1463.91
0.00625	89.2062	6.00256	960.41		0.0144	135.406	5.87121	407.723			0.0369	23.2879	0.01188	16.2568			0.0342	769.076	0.01375	952.168
0.01438	135.288	9.68392	673.664		0.0117	122.053	6.70654	573.208			0.0369	23.6227	0.01313	4.54426			0.0405	554.157	0.01313	1119.41
0.02	159.577	28.3245	1416.23		0.0216	165.837	6.12579	283.601			0.0369	23.9222	0.01375	9.03302			0.0378	710.829	0.01125	1457.01
0.00625	89.2062	5.51774	882.838		0.0153	139.573	6.88788	450.188			0.0369	24.2317	0.01188	16.2175			0.0396	563.157	0.01063	1547.82
0.0125	126.157	8.32183	665.746		0.0153	139.573	8.90637	582.116			0.0261	27.7484	0.01313	14.8367			0.0162	195.473	0.01375	484.839
0.01938	157.064	25.7002	1326.46		0.0117	122.053	2.66991	228.198			0.0288	27.9781	0.01375	8.64615			0.0297	975.886	0.0125	1208.62
0.00438	74.6353	2.06154	471.209		0.0315	200.267	22.5189	714.887			0.0315	26.341	0.01375	8.51615			0.0396	565.687	0.01313	1104.94
0.00625	89.2062	5.59347	894.956		0.0225	169.257	13.8902	617.345			0.036	15.6748	0.01313	14.6923			0.0063	196.409	0.01375	931.105
0.00375	69.0988	3.15692	841.846		0.0243	175.897	12.2179	502.794			0.036	15.722	0.01313	14.5023			0.0216	241.89	0.01313	1097.36
0.01063	116.311	8.87692	835.475		0.0414	229.591	21.2045	512.185			0.0351	24.9394	0.01375	5.50655			0.0351	798.317	0.01063	1535.23
0.00688	93.5603	4.98892	725.662		0.0162	143.619	4.57576	282.454			0.0324	25.2951	0.01313	14.4028			0.0153	1177.77	0.01375	927.907
0.00875	105.55	4.59557	525.208		0.0063	89.5623	2.60264	413.117			0.0252	27.7273	0.01375	7.77387			0.0207	1162.28	0.0125	1195.8
0.0075	97.7205	5.27449	703.266		0.009	107.047	2.80303	311.448			0.0252	27.6515	0.01375	7.73257			0.0108	1118.33	0.00938	1668.07
0.00438	74.6353	3.80298	869.252		0.0243	175.897	9.73713	400.705			0.027	27.5617	0.01313	14.284			0.0225	1149.68	0.01313	1088.31
0.00688	93.5603	2.30133	334.738		0.0198	158.777	7.30502	368.94			0.036	25.7871	0.01375	7.56561			0.0342	752.038	0.01313	414.381
0.00813	101.711	5.24415	645.433		0.0108	117.265	5.31385	492.023			0.018	23.7224	0.01375	7.48231			0.0387	412.74	0.01313	419.803
0.00313	63.0783	1.94148	621.273		0.009	107.047	5	555.556			0.0315	25.9849	0.01375	7.38022			0.0162	1180.32	0.01313	420.019
0.01063	116.311	7.17415	675.214		0.018	151.388	4.93343	274.079			0.0297	27.6447	0.01063	17.1852			0.0252	1097.28	0.01375	911.217
0.00938	109.255	5.74615	612.923		0.0198	158.777	7.51804	379.699			0.036	16.8794	0.01375	5.55933			0.0315	316.839	0.00938	1660.17
0.00563	84.6284	3.52356	626.41		0.0162	143.619	4.8984	302.37			0.0315	25.5745	0.01375	7.20499			0.0099	1115.36	0.01313	421.77
0.00438	74.6353	2.42933	555.275		0.0144	135.406	10.8723	755.02			0.0279	7.39853	0.01375	7.08561			0.0144	1144.8	0.01188	1281.34
0.00563	84.6284	3.04284	540.949		0.0072	95.7462	2.69347	374.093			0.036	17.0762	0.0125	15.1077			0.036	819.414	0.01188	1281.11
0.0075	97.7205	8.08027	1077.37		0.009	107.047	4.26309	473.676			0.0333	23.5011	0.01375	6.66654			0.0333	809.679	0.01063	1513.36
0.00375	69.0988	3.1309	834.905		0.0072	95.7462	2.21501	307.64			0.036	24.5979	0.01313	13.6308			0.0252	1100.29	0.01188	1279.91
0.00563	84.6284	4.46658	794.059		0.0369	216.755	17.0273	461.445			0.0315	10.542	0.01188	15.8399			0.0369	767.958	0.01375	515.317
0.00688	93.5603	5.83881	849.281		0.009	107.047	7.77778	864.197			0.0351	14.429	0.01375	6.15978			0.036	817.139	0.01438	721.21
0.01	112.838	12.4164	1241.64		0.0153	139.573	9.87879	645.672			0.036	24.2121	0.01313	13.3874			0.0333	797.767	0.0125	1162.48
0.00563	84.6284	2.99186	531.885		0.0063	89.5623	2.86535	454.817			0.0162	22.5121	0.01375	6.11211			0.0342	337.164	0.01438	718.243
0.00688	93.5603	4.64163	675.146		0.0072	95.7462	2.74892	381.794			0.0288	27.3187	0.0125	14.9475			0.0252	1103.51	0.01313	436.289
0.00625	89.2062	4.7302	756.831		0.0144	135.406	7.04546	489.268			0.0324	24.0202	0.01375	5.83517			0.0387	372.22	0.01438	711.122
0.00313	63.0783	1.8326	586.43		0.009	107.047	3.04637	338.486			0.0288	27.2934	0.01375	5.8207			0.0342	710.328	0.01438	709.513
0.00438	74.6353	2.11216	482.779		0.009	107.047	3.41368	379.298			0.0117	16.7606	0.01375	5.74017			0.0387	367.645	0.01375	523.999
0.00688	93.5603	3.09186	449.724		0.0171	147.555	5.83333	341.131			0.0306	26.4077	0.01	16.9046			0.0387	355.414	0.01313	1038.53
0.00375	69.0988	2.53539	676.103		0.0117	122.053	4.32792	369.908			0.0216	26.2879	0.01313	12.742			0.0387	353.474	0.01188	1263.93
0.00563	84.6284	3.72067	661.453		0.0126	126.66	4.89268	388.308			0.036	22.5379	0.01313	12.6098			0.0387	646.197	0.01438	623.397
0.00625	89.2062	3.72401	595.841		0.0117	122.053	4.71088	402.64			0.0342	22.4763	0.0125	14.531			0.0387	587.436	0.01313	445.745
0.00563	84.6284	5.29231	940.855		0.0126	126.66	3.3216	263.619			0.0306	26.2257	0.00688	14.0376			0.0351	339.398	0.01125	1396.28
0.00688	93.5603	4.22207	614.12		0.009	107.047	3.54437	393.819			0.0225	26.4015	0.01313	12.4336			0.0153	1158.39	0.01438	627.157
0.00438	74.6353	2.27518	520.041		0.0108	117.265	3.64625	337.615			0.0198	24.4811	0.01313	12.0209			0.0387	589.045	0.00938	1634.6
0.00938	109.255	6.62051	706.188		0.0324	203.108	12.4756	385.048			0.0243	26.8209	0.01125	16.469			0.0162	1167.82	0.01438	630.439
0.00563	84.6284	2.85511	507.575		0.0072	95.7462	2.54662	353.697			0.0351	15.6398	0.01313	11.4211			0.0405	595.582	0.01125	1391.37
0.00688	93.5603	3.91834	569.941		0.0117	122.053	5.85467	500.399			0.0351	22.109	0.01125	16.3914			0.0306	945.893	0.01313	1019.99
0.00813	101.711	4.16587	512.722		0.0171	147.555	4.32737	253.062			0.0342	22.2306	0.01313	11.1772			0.0351	340.817	0.00938	1632.2
0.00875	105.55	7.05846	806.681		0.0099	112.272	3.43434	346.903			0.0342	22.1638	0.01313	11.1575			0.027	984.457	0.01375	536.743
0.00375	69.0988	2.86204	763.211		0.0126	126.66	4.43441	351.937			0.0225	26.3068	0.01313	5.02317			0.0405	601.161	0.01438	632.384
0.00813	101.711	6.21483	764.902		0.0153	139.573	7.37762	482.197			0.036	18.5433	0.00875	16.4677			0.0171	204.022	0.01125	1387.98
0.0075	97.7205	3.39328	452.438		0.0189	155.126	6.22054	329.129			0.0342	13.4242	0.01188	15.2159			0.0288	971.46	0.00875	1676.42
0.00938	109.255	7.65812	816.866		0.0225	169.257	13.0062	578.053			0.0306	10.3046	0.01188	15.2131			0.036	801.883	0.01375	544.168
0.00375	69.0988	1.89508	505.355		0.0162	143.619	11.581	714.878			0.0297	26.8939	0.01313	10.9704			0.0054	203.998	0.01313	460.921
0.00688	93.5603	6.47975	942.509		0.0108	117.265	5.89592	545.918			0.0315	24.3529	0.01188	15.1989			0.0324	741.363	0.01438	673.664
0.00438	74.6353	2.40298	549.252		0.0225	169.257	23.6352	1050.46			0.0333	22.3194	0.00875	16.4123			0.0405	615.232	0.0125	360.939
0.0075	97.7205	4.57391	609.855		0.0054	82.9186	3.91828	725.608			0.036	19.8871	0.01188	15.0091			0.0378	429.317	0.01375	550.226
0.00375	69.0988	1.59692	425.846		0.0117	122.053	4.56244	389.952			0.036	19.7036	0.01313	5.13692			0.0369	749.307	0.01438	663.035
0.00813	101.711	4.71438	580.232		0.0054	82.9186	4.78142	885.448			0.036	19.6212	0.01063	16.4455			0.0405	619.966	0.01438	661.967
0.00688	93.5603	2.98462	434.126		0.0225	169.257	25.0496	1113.32			0.0342	21.7581	0.01313	9.51111			0.0315	688.946	0.01375	823.278
0.005	79.7885	3.14872	629.744		0.0099	112.272	5.76082	581.901			0.036	19.5513	0.0125	12.7746			0.0396	617.177	0.01313	472.674
0.005	79.7885	4.06545	813.089		0.0216	165.837	10.9274	505.896			0.0315	24.047	0.01313	9.2833			0.0378	660.197	0.01313	474.161
0.01	112.838	8.65725	865.725		0.0171	147.555	11.122	650.408			0.0342	21.5758	0.01313	9.26231			0.0207	1147.39	0.01313	475.651
0.00938	109.255	4.83661	515.904		0.0342	208.674	26.3024	769.076			0.0351	20.9407	0.0125	12.7142			0.0315	714.887	0.01375	562.369
0.00625	89.2062	4.62139	739.422		0.0243	175.897	16.5985	683.065			0.0297	26.6224	0.01313	9.24053			0.0378	577.952	0.01313	970.817
0.01813	151.913	17.0929	943.059		0.0081	101.554	4.28322	528.792			0.0225	26.0382	0.01063	16.3118			0.0252	1018.45	0.01375	565.372
0.00313	63.0783	1.90513	609.641		0.0414	229.591	27.4706	663.542			0.0261	6.40404	0.01313	8.90769			0.0324	855.678	0.01313	960.746
0.01063	116.311	9.57302	900.99		0.0054	82.9186	3.98338	737.663			0.027	26.5803	0.01313	8.82731			0.0054	973.625	0.0125	382.769
0.00563	84.6284	2.72923	485.197		0.009	107.047	4.65565	517.294			0.0171	22.7273	0.0125	12.3329			0.0378	415.557	0.0125	385.952
0.0075	97.7205	4.04163	538.884		0.0234	172.609	23.019	983.717			0.0162	22.0592	0.0125	12.2575			0.0117	1104.32	0.01375	793.028
0.00438	74.6353	3.12163	713.514		0.0207	162.345	13.8075	667.028			0.0315	23.5796	0.01313	8.28604			0.0153	1121.28	0.01313	490.745
0.00438	74.6353	2.71903	621.492		0.0054	82.9186	2.63636	488.215			0.0252	26.5565	0.01125	15.7081			0.0351	746.221	0.01375	789.52
0.01	112.838	4.11935	411.935		0.0099	112.272	5.47211	552.739			0.0297	26.3939	0.01188	14.283			0.0378	588.85	0.01188	1202.78
0.00625	89.2062	3.17949	508.718		0.0072	95.7462	8.35227	1160.04			0.0342	21.0528	0.01313	8.0401			0.0378	403.989	0.01313	947.319
0.005	79.7885	3.10014	620.027		0.0099	112.272	4.57071	461.688			0.0162	21.997	0.01125	15.6529			0.0153	1118.5	0.01125	1345.25
0.00875	105.55	3.66993	419.421		0.0054	82.9186	3.62121	670.595			0.0225	25.8678	0.01313	7.99026			0.0315	884.856	0.01063	1440.51
0.00688	93.5603	4.78047	695.342		0.0072	95.7462	4.65909	647.096			0.0315	11.1402	0.01313	7.95615			0.0378	369.97	0.01	1510.09
0.00438	74.6353	3.66998	838.851		0.0108	117.265	5.28075	488.958			0.0342	14.2686	0.01063	16.0794			0.0261	998.491	0.01375	768.298
0.00625	89.2062	3.18322	509.315		0.0144	135.406	7.64218	530.707			0.0342	14.2839	0.01125	15.6148			0.0351	738.855	0.01	1504.96
0.00438	74.6353	2.30223	526.225		0.0072	95.7462	6.8266	948.139			0.0288	26.335	0.01313	7.8071			0.036	778.398	0.01375	761.958
0.005	79.7885	2.8602	572.04		0.0108	117.265	9.26548	857.915			0.0333	21.2538	0.00938	16.2228			0.009	1071.06	0.01125	1325.79
0.01125	119.683	6.2915	559.244		0.0099	112.272	5.59169	564.817			0.0288	26.3103	0.01313	5.43875			0.0324	850.572	0.01313	915.88
0.00313	63.0783	1.69179	541.372		0.009	107.047	2.84091	315.657			0.0342	20.7088	0.01313	7.53846			0.0378	610.126	0.01188	1179.48
0.00688	93.5603	4.43211	644.67		0.0351	211.402	39.2712	1118.84			0.0351	18.6742	0.01188	14.0064			0.0108	1099.36	0.0125	406.62
0.005	79.7885	2.97924	595.849		0.0144	135.406	13.2275	918.575			0.0351	19.4632	0.01313	7.37176			0.0072	1030.19	0.01375	753.287
0.00438	74.6353	2.58201	590.173		0.0135	131.106	13.2323	980.172			0.0351	19.4546	0.0125	11.6729			0.0351	358.216	0.01375	750.322
0.0125	126.157	14.9475	1195.8		0.0252	179.125	26.5565	1053.83			0.0315	11.2673	0.01313	7.30025			0.0324	780.712	0.0125	415.28
0.00813	101.711	5.84864	719.832		0.0315	200.267	35.6725	1132.46			0.0342	15.589	0.01313	7.28462			0.0225	1133.61	0.0125	417.641
0.00938	109.255	4.75525	507.226		0.0063	89.5623	3.91251	621.034			0.0342	15.6376	0.01313	7.23385			0.0324	786.549	0.01375	736.487
0.00625	89.2062	4.13004	660.807		0.0081	101.554	4.42493	546.288			0.0297	10.2415	0.0125	11.5449			0.0378	623.377	0.01	1487.8
0.0075	97.7205	4.97231	662.974		0.0108	117.265	5.07683	470.076			0.0315	22.5189	0.01313	7.06958			0.0198	1141.18	0.0125	1021.97
0.00813	101.711	7.09918	873.745		0.0324	203.108	26.4697	816.966			0.0279	26.1123	0.01313	7.05308			0.0243	1103.74	0.00938	1564.66
0.0125	126.157	5.46107	436.886		0.0225	169.257	9.41919	418.631			0.0297	25.9065	0.00875	15.8954			0.0369	417.031	0.0125	424.291
0.00375	69.0988	3.17949	847.863		0.0054	82.9186	4.65909	862.795			0.0306	10.853	0.01313	5.50992			0.0369	452.303	0.0125	1017.13
0.00375	69.0988	2.61846	698.256		0.0387	221.978	44.9051	1160.34			0.0306	10.8578	0.01313	5.51276			0.0369	461.445	0.01375	722.061
0.00563	84.6284	3.54225	629.733		0.0126	126.66	7.83692	621.978			0.0342	20.1545	0.01313	5.53574			0.0369	464.015	0.0125	427.956
0.00625	89.2062	7.07922	1132.68		0.0144	135.406	6.02395	418.33			0.0171	22.4137	0.0125	11.3081			0.0369	478.917	0.01313	870.181
0.00875	105.55	3.07949	351.941		0.0369	216.755	28.6219	775.661			0.0225	25.5063	0.0125	4.51174			0.0369	478.938	0.01375	619.357
0.02125	164.488	21.4881	1011.21		0.0189	155.126	9.4697	501.042			0.0333	20.5232	0.01313	6.44103			0.009	1066.22	0.01313	537.377
0.00938	109.255	5.08025	541.893		0.0117	122.053	6.02006	514.535			0.0171	22.3767	0.01313	6.24292			0.0324	843.109	0.01313	538.634
0.00938	109.255	7.15086	762.759		0.0288	191.492	17.3998	604.16			0.0279	25.9859	0.01313	6.22336			0.0054	968.013	0.0125	434.912
0.005	79.7885	3.91633	783.266		0.009	107.047	5.79546	643.939			0.0342	19.9452	0.01313	6.20385			0.0135	1099.65	0.0125	436.886
0.00375	69.0988	3.30341	880.908		0.0252	179.125	20.0628	796.144			0.0324	12.1591	0.01313	6.04959			0.0126	1098.21	0.0125	437.607
0.0075	97.7205	3.72308	496.41		0.0135	131.106	8.40909	622.896			0.0342	19.9242	0.01313	5.8504			0.036	392.371	0.01375	628.811
0.00563	84.6284	2.94602	523.737		0.0207	162.345	10.7225	517.994			0.0261	26.0606	0.01188	13.3995			0.0351	710.524	0.01313	851.597
0.00625	89.2062	2.48889	398.222		0.009	107.047	3.9536	439.289			0.0171	22.3485	0.0125	10.8037			0.0315	748.557	0.01313	850.094
0.00688	93.5603	3.44344	500.864		0.0144	135.406	11.8585	823.504			0.0342	17.276	0.01313	5.7263			0.0315	873.818	0.0125	440.435
0.00375	69.0988	2.16923	578.462		0.0072	95.7462	5.07576	704.966			0.0234	25.6289	0.01125	15.1341			0.0099	1087.42	0.00875	1601.41
0.01	112.838	4.29798	429.798		0.0126	126.66	7.56962	600.763			0.0324	20.7816	0.0125	10.7194			0.0108	1092.03	0.0125	986.629
0.00375	69.0988	2.99168	797.781		0.0063	89.5623	3.46108	549.378			0.0333	20.252	0.00875	15.6			0.0306	923.945	0.01188	1128.38
0.00375	69.0988	3.34769	892.718		0.0144	135.406	14.8414	1030.66			0.0333	20.224	0.00875	15.5818			0.0324	816.966	0.01313	551.15
0.00313	63.0783	2.0412	653.184		0.0225	169.257	12.5379	557.239			0.0333	13.2174	0.0125	10.2367			0.0333	670.251	0.01313	835.841
0.00625	89.2062	2.182	349.119		0.0108	117.265	4.84266	448.394			0.0333	13.231	0.0125	10.2219			0.0225	260.051	0.0125	980.599
0.00375	69.0988	2.1858	582.88		0.0072	95.7462	8.93458	1240.91			0.0324	20.6152	0.01125	14.9152			0.0189	1136.98	0.01375	681.262
0.01125	119.683	9.41069	836.506		0.0225	169.257	25.8678	1149.68			0.0315	21.7018	0.0125	9.88744			0.0369	631.108	0.01313	555.018
0.01688	146.581	13.9268	825.295		0.0216	165.837	10.0366	464.657			0.0297	10.4893	0.0125	4.78462			0.018	1135.39	0.01313	556.209
0.00625	89.2062	3.92354	627.767		0.0081	101.554	3.82518	472.244			0.0297	25.5512	0.00875	15.4665			0.0315	763.398	0.01375	672.607
0.0075	97.7205	5.52692	736.923		0.0126	126.66	6.15741	488.683			0.0207	24.5068	0.00938	15.6381			0.0369	640.182	0.01375	669.357
0.005	79.7885	3.15487	630.974		0.0126	126.66	6.80821	540.334			0.0306	11.0489	0.0125	4.8244			0.0153	1104.18	0.01313	561.658
0.005	79.7885	2.8359	567.179		0.0153	139.573	9.25106	604.644			0.0333	13.3052	0.01063	15.3054			0.0369	515.046	0.0075	1577.7
0.005	79.7885	3.47077	694.154		0.0081	101.554	3.4446	425.26			0.0342	19.354	0.01188	12.5103			0.0369	648.297	0.01188	343.808
0.00438	74.6353	2.52205	576.469		0.0063	89.5623	4.50391	714.906			0.0333	19.8471	0.00938	15.5641			0.0369	700.7	0.01375	656.947
0.00813	101.711	4.21539	518.817		0.027	185.412	19.6795	728.87			0.0225	25.2011	0.0125	9.45258			0.0369	656.686	0.01313	574.359
0.00375	69.0988	3.17592	846.912		0.0288	191.492	21.1569	734.613			0.0342	19.2424	0.0125	9.42201			0.0261	987.838	0.00938	1519.86
0.00875	105.55	10.4366	1192.75		0.0153	139.573	6.76136	441.919			0.0261	25.7826	0.01188	12.1949			0.0369	521.314	0.0125	933.83
0.00438	74.6353	3.51041	802.379		0.0099	112.272	7.25936	733.268			0.0288	25.5758	0.0125	9.03177			0.0369	678.156	0.0125	477.677
0.00375	69.0988	2.62769	700.718		0.0135	131.106	7.05177	522.353			0.0171	22.1591	0.0125	8.76573			0.0081	199.272	0.00438	1726.37
0.01125	119.683	7.61053	676.491		0.0108	117.265	5.61448	519.859			0.0234	25.3283	0.00625	13.0219			0.0369	685.473	0.01125	1236.17
0.00313	63.0783	2.26441	724.61		0.0063	89.5623	3.32229	527.347			0.0324	12.4394	0.00938	15.3244			0.0369	690.203	0.01125	1235.16
0.00438	74.6353	1.8906	432.137		0.0207	162.345	17.5403	847.355			0.0288	9.40067	0.01188	11.8122			0.0369	692.852	0.01	1424.32
0.00813	101.711	4.77354	587.512		0.0315	200.267	15.6396	496.496			0.0306	11.2322	0.00938	15.3018			0.0315	773.108	0.0125	923.594
0.00313	63.0783	1.85997	595.19		0.0117	122.053	7.51098	641.964			0.0324	19.8674	0.0125	5.08274			0.0198	1128.13	0.01125	1229.22
0.00438	74.6353	3.51414	803.233		0.0063	89.5623	3.55694	564.594			0.0225	25.0496	0.00813	14.3238			0.036	735.435	0.01313	594.827
0.01063	116.311	6.16393	580.134		0.009	107.047	4.1689	463.211			0.0261	25.6658	0.0125	8.40827			0.0108	1082.44	0.01188	367.437
0.00375	69.0988	2.12934	567.823		0.0081	101.554	3.40054	419.819			0.0324	12.4756	0.01	15.1009			0.036	435.411	0.01	1418.87
0.00563	84.6284	2.98322	530.35		0.0252	179.125	25.665	1018.45			0.0252	25.665	0.01125	13.9069			0.0315	857.7	0.01063	1335.37
0.00375	69.0988	2.1252	566.72		0.0207	162.345	27.71	1338.65			0.027	25.5487	0.0125	8.32183			0.0261	983.363	0.01125	1220.12
0.005	79.7885	2.38142	476.284		0.0072	95.7462	4.00673	556.491			0.0297	25.0947	0.01125	13.8956			0.036	436.723	0.0125	904.647
0.00313	63.0783	2.31453	740.65		0.0117	122.053	4.29122	366.771			0.0288	25.3063	0.0125	8.29972			0.0234	1082.41	0.01313	606.183
0.00375	69.0988	2.45495	654.652		0.0144	135.406	7.37101	511.875			0.0288	25.2734	0.01188	11.6047			0.0288	948.566	0.01188	378.236
0.015	138.198	14.9291	995.272		0.0243	175.897	10.3911	427.618			0.0333	18.3773	0.01	15.0496			0.0369	566.79	0.0125	499.113
0.00563	84.6284	6.13077	1089.91		0.0063	89.5623	3.13416	497.486			0.0333	18.0158	0.01125	13.8287			0.0225	1120.05	0.01313	608.782
0.00875	105.55	5.56923	636.484		0.0108	117.265	5.37879	498.036			0.0315	20.3999	0.01188	11.5337			0.0306	911.747	0.01188	379.643
0.00313	63.0783	1.76219	563.901		0.0045	75.694	3.67021	815.603			0.0306	22.9038	0.0125	8.05385			0.0108	1080.55	0.01188	1053.5
0.0075	97.7205	6.76755	902.34		0.0117	122.053	3.95753	338.251			0.0279	25.3158	0.01125	13.7263			0.0369	550.194	0.01063	1323.01
0.00375	69.0988	3.14462	838.564		0.0441	236.96	48.4012	1097.53			0.0261	6.83454	0.0125	5.19099			0.0288	947.687	0.01313	612.579
0.01375	132.314	11.3201	823.278		0.0171	147.555	9.35606	547.138			0.0333	16.8626	0.0125	7.9257			0.009	1050.28	0.00875	1547.69
0.01	112.838	5.1088	510.88		0.0558	266.546	30.9899	555.374			0.0333	16.8067	0.0125	7.9			0.0234	1095.25	0.01313	724.656
0.00625	89.2062	4.19172	670.675		0.0144	135.406	14.1954	985.792			0.0333	16.6692	0.01188	11.3081			0.036	626.052	0.0125	508.213
0.00438	74.6353	2.73846	625.934		0.0216	165.837	19.1061	884.54			0.0333	16.5002	0.01188	11.303			0.018	1124.72	0.01188	389.391
0.005	79.7885	3.94447	788.893		0.0108	117.265	7.69697	712.682			0.0315	11.8931	0.0125	5.22051			0.027	294.806	0.01313	707.299
0.00375	69.0988	2.37327	632.871		0.0162	143.619	15.836	977.527			0.0315	11.8939	0.0125	7.74359			0.0126	198.832	0.01188	393.198
0.0125	126.157	7.09523	567.618		0.036	214.095	40.1382	1114.95			0.0297	24.8052	0.01188	11.2457			0.0189	1127.13	0.01313	705.7
0.00375	69.0988	1.95077	520.205		0.0144	135.406	21.3693	1483.98			0.0207	24.0593	0.0125	7.6718			0.0045	901.387	0.0125	516.481
0.0075	97.7205	5.03385	671.179		0.0405	227.082	47.4411	1171.38			0.0288	9.72991	0.0125	7.6666			0.0198	236.742	0.01313	704.04
0.00375	69.0988	2.57469	686.584		0.0144	135.406	10.0332	696.751			0.0333	14.9267	0.01	14.878			0.0162	1103.2	0.01188	1026.94
0.005	79.7885	2.87763	575.527		0.0225	169.257	14.0805	625.798			0.0333	14.855	0.01188	4.08272			0.036	716.309	0.0125	864.297
0.00938	109.255	4.05059	432.063		0.018	151.388	14.7089	817.163			0.0324	18.8333	0.01188	11.1599			0.0126	1082.97	0.01063	1303.33
0.01125	119.683	6.00324	533.621		0.0126	126.66	6.18022	490.494			0.0279	25.1726	0.0125	7.54083			0.036	468.872	0.01313	631.317
0.00938	109.255	9.91526	1057.63		0.0108	117.265	5.73662	531.169			0.0333	14.2137	0.0125	7.47797			0.009	1043.6	0.01188	401.121
0.01375	132.314	14.1666	1030.3		0.0108	117.265	5.0487	467.472			0.0306	22.399	0.0125	5.30364			0.0315	334.665	0.0125	857.55
0.00938	109.255	9.13195	974.075		0.0342	208.674	19.9452	583.193			0.0315	19.7774	0.0125	7.25109			0.0306	748.489	0.00875	1528.26
0.00688	93.5603	8.65747	1259.27		0.0153	139.573	8.05128	526.228			0.0189	22.634	0.0125	5.34945			0.0225	1113.32	0.01125	1178.73
0.00438	74.6353	3.32992	761.123		0.0135	131.106	11.7738	872.131			0.0225	24.477	0.0125	7.13479			0.0315	811.889	0.01	1379.14
0.00813	101.711	4.95162	609.43		0.0054	82.9186	3.2803	607.463			0.0225	24.4521	0.01125	13.2607			0.036	474.338	0.01063	1294.01
0.00313	63.0783	1.64714	527.083		0.0072	95.7462	5.31818	738.636			0.0207	23.7509	0.0125	7.09523			0.0153	1091.77	0.01313	678.681
0.01063	116.311	7.24637	682.011		0.0126	126.66	7.89773	626.804			0.0198	23.0514	0.0125	7.0251			0.0099	1061.52	0.01313	672.557
0.005	79.7885	3.85788	771.575		0.0054	82.9186	2.94697	545.735			0.0306	21.5469	0.0125	6.95886			0.0315	647.615	0.01063	1284.56
0.01063	116.311	14.057	1323.01		0.0126	126.66	8.81313	699.455			0.0324	17.4919	0.0125	6.8664			0.036	672.559	0.0125	542.45
0.005	79.7885	2.45633	491.266		0.0306	197.386	16.3749	535.128			0.0324	17.4621	0.0125	6.78063			0.027	946.249	0.01188	994.712
0.00375	69.0988	2.78261	742.029		0.0153	139.573	10.7564	703.033			0.0297	23.8453	0.0125	5.4364			0.0306	731.993	0.00938	1446.97
0.00875	105.55	13.5422	1547.69		0.0072	95.7462	3.39015	470.854			0.0225	24.3008	0.01063	14.1883			0.0243	996.072	0.0125	549.312
0.00563	84.6284	4.57846	813.949		0.0099	112.272	8.73222	882.042			0.0261	24.899	0.00875	14.6687			0.0342	657.202	0.0125	818.935
0.005	79.7885	3.56824	713.648		0.0477	246.442	56.6793	1188.25			0.0153	19.3919	0.0125	5.46107			0.036	683.275	0.0125	817.749
0.0075	97.7205	6.58462	877.949		0.0207	162.345	24.5068	1183.9			0.0288	24.3457	0.0125	5.47009			0.0315	824.916	0.0075	1518.9
0.00688	93.5603	3.5183	511.753		0.0072	95.7462	4.85772	674.684			0.0315	12.3372	0.0125	6.45602			0.0351	411.082	0.01188	426.809
0.005	79.7885	2.71539	543.077		0.0081	101.554	4.45076	549.476			0.0315	18.5379	0.0125	5.50544			0.0315	836.224	0.01188	426.833
0.0175	149.271	9.30683	531.819		0.0072	95.7462	3.69369	513.013			0.0315	12.3448	0.01063	14.057			0.0324	641.407	0.01188	427.85
0.01125	119.683	5.85055	520.049		0.0135	131.106	10.9091	808.081			0.0315	18.5032	0.0125	6.35266			0.0225	1087.87	0.0125	556.708
0.00563	84.6284	2.77104	492.629		0.0063	89.5623	6.82012	1082.56			0.0297	23.3566	0.01188	10.275			0.0225	1086.76	0.01188	977.241
0.01125	119.683	7.95815	707.391		0.0234	172.609	22.2806	952.161			0.0315	12.3719	0.00938	14.6687			0.0171	1102.03	0.0125	562.008
0.01063	116.311	6.16343	580.088		0.0144	135.406	7.19122	499.39			0.0153	19.2859	0.0125	6.23891			0.0306	704.148	0.01188	971.256
0.005	79.7885	2.47912	495.824		0.0171	147.555	10.8523	634.636			0.0288	24.0847	0.01188	10.2225			0.0054	214.446	0.00938	1431.25
0.00438	74.6353	1.6938	387.153		0.0342	208.674	30.6899	897.365			0.0279	24.5455	0.01188	4.36331			0.018	1110.62	0.0125	790.995
0.0075	97.7205	4.07759	543.679		0.018	151.388	12.028	668.221			0.0225	24.0835	0.0125	5.97096			0.0351	445.58	0.0125	567.618
0.00938	109.255	7.18077	765.949		0.0243	175.897	32.0716	1319.82			0.0324	16.5476	0.01063	13.8478			0.0297	930.798	0.0125	570.783
0.00438	74.6353	5.54988	1268.54		0.0261	182.295	14.468	554.331			0.0225	24.0423	0.01188	9.96154			0.0279	935.923	0.00938	1423.62
0.005	79.7885	3.24059	648.118		0.018	151.388	18.481	1026.72			0.0306	12.0362	0.01	14.2432			0.0225	1080.04	0.01188	446.511
0.00688	93.5603	5.40724	786.508		0.009	107.047	6.77686	752.984			0.0279	24.3382	0.01188	9.9408			0.0306	336.751	0.01188	952.263
0.00313	63.0783	2.00314	641.005		0.0072	95.7462	6.06061	841.751			0.0297	23.0187	0.01063	13.7489			0.0342	392.522	0.01188	951.829
0.00563	84.6284	3.24056	576.099		0.0252	179.125	19.336	767.302			0.0252	24.6689	0.01	14.1887			0.0306	862.996	0.0075	1501.3
0.00625	89.2062	2.92121	467.394		0.0117	122.053	7.94233	678.831			0.0216	23.7006	0.01188	4.49155			0.036	515.091	0.0125	580.087
0.00375	69.0988	1.76197	469.86		0.0108	117.265	7.3262	678.352			0.0297	11.5885	0.01188	9.72008			0.0216	1097.25	0.01188	947.003
0.00438	74.6353	2.67115	610.549		0.0207	162.345	29.7198	1435.74			0.0279	8.78788	0.01188	4.50826			0.0243	988.166	0.00813	1493.77
0.00625	89.2062	6.38601	1021.76		0.0117	122.053	7.95671	680.061			0.0252	24.6465	0.01063	13.6484			0.0225	1070.38	0.01063	1238.58
0.00563	84.6284	6.95192	1235.9		0.009	107.047	6.04683	671.87			0.0315	17.9643	0.01188	9.65453			0.0306	857.05	0.0075	1500.33
0.00438	74.6353	2.88387	659.17		0.0153	139.573	13.5917	888.349			0.0297	11.6232	0.01188	9.63945			0.0225	1068.55	0.01063	1238.08
0.00875	105.55	9.76425	1115.91		0.0171	147.555	22.3485	1306.93			0.027	24.4697	0.01125	12.3035			0.0324	636.272	0.01063	1234.46
0.00313	63.0783	2.70091	864.292		0.0162	143.619	10.6419	656.906			0.0315	17.8389	0.01188	9.50571			0.0342	650.019	0.00938	1410.5
0.00563	84.6284	2.7274	484.872		0.0225	169.257	15.1542	673.521			0.0324	15.6887	0.01188	4.62402			0.0297	775.039	0.01188	939.78
0.00625	89.2062	3.5049	560.783		0.0144	135.405	11.4128	792.554			0.0216	23.5606	0.00938	14.2487			0.0261	953.984	0.00875	1477.42
0.005	79.7885	3.26496	652.991		0.0189	155.126	22.634	1197.57			0.027	24.2361	0.01188	9.25385			0.0234	983.717	0.0125	756.207
0.00313	63.0783	2.16949	694.237		0.0144	135.405	11.637	808.122			0.0279	23.8681	0.01188	4.66923			0.0045	887.446	0.01188	461.889
0.015	138.198	8.00923	533.949		0.0207	162.345	12.992	627.631			0.0324	15.5361	0.01188	9.08462			0.0126	1071.25	0.01188	461.955
0.00563	84.6284	2.37067	421.453		0.0063	89.5623	5.15993	819.037			0.0324	15.5343	0.01125	11.8634			0.0279	931.395	0.01188	462.355
0.00563	84.6284	3.98391	708.25		0.0117	122.053	8.01266	684.843			0.0243	24.2046	0.01188	9.06914			0.0234	979.244	0.0125	753.76
0.00563	84.6284	4.23716	753.273		0.0054	82.9186	2.55132	472.467			0.0198	22.5953	0.01188	9.06548			0.0342	648.065	0.01063	1227.28
0.00313	63.0783	1.76239	563.966		0.0108	117.265	4.97365	460.523			0.0225	23.6352	0.01	13.7914			0.0225	1050.46	0.01188	467.895
0.00688	93.5603	3.84751	559.638		0.0081	101.554	7.32438	904.244			0.018	21.6905	0.01063	13.16			0.0351	629.886	0.01188	468.858
0.00438	74.6353	2.87643	657.469		0.0081	101.554	6.1958	764.914			0.0315	17.3285	0.01063	13.1546			0.0216	1090.77	0.0125	598.237
0.00688	93.5603	3.9172	569.774		0.0054	82.9186	3.7197	688.833			0.0324	15.0473	0.01188	8.87164			0.0297	786.419	0.00563	1624.27
0.00625	89.2062	3.66063	585.701		0.0108	117.265	10.3535	958.661			0.0144	18.2248	0.01063	13.1161			0.036	543.091	0.01125	1093.65
0.00313	63.0783	2.44615	782.769		0.0306	197.386	26.2257	857.05			0.0216	23.3449	0.01188	4.76331			0.0288	326.412	0.01188	470.715
0.00438	74.6353	3.88536	888.082		0.0189	155.126	21.3028	1127.13			0.0225	23.54	0.01063	13.0399			0.036	545.034	0.0125	603.266
0.005	79.7885	5.71282	1142.56		0.0126	126.66	11.2016	889.016			0.0243	24.0125	0.01188	8.65385			0.0225	1046.22	0.01063	1211.85
0.00375	69.0988	2.17231	579.282		0.0081	101.554	8.06198	995.307			0.0324	13.5474	0.00875	14.0123			0.0279	314.978	0.00938	1391.08
0.00813	101.711	5.39264	663.71		0.0126	126.66	10.935	867.86			0.0324	14.728	0.01063	12.8759			0.036	547.321	0.0125	722.541
0.005	79.7885	2.5138	502.759		0.0234	172.609	17.8805	764.126			0.0297	21.7755	0.01125	11.2914			0.036	552.421	0.01125	361.791
0.005	79.7885	4.43517	887.033		0.0108	117.265	6.53116	604.737			0.0306	19.2595	0.01125	11.2546			0.0243	979.976	0.0125	613.328
0.005	79.7885	2.68571	537.143		0.0063	89.5623	4.30841	683.874			0.0324	14.5422	0.01063	12.7173			0.0315	627.854	0.0125	613.744
0.0075	97.7205	6.53913	871.884		0.0108	117.265	10.4791	970.286			0.027	7.95977	0.01188	8.15755			0.0297	802.874	0.01188	487.333
0.00938	109.255	10.1231	1079.79		0.0081	101.554	7.67637	947.7			0.0288	22.6315	0.01125	11.0585			0.0351	532.03	0.0125	619.487
0.005	79.7885	2.61292	522.585		0.0198	158.777	19.6648	993.17			0.0288	22.5758	0.01125	11.05			0.018	1099.02	0.01063	1196.92
0.00375	69.0988	2.02154	539.077		0.0351	211.402	31.7566	904.747			0.0297	21.5956	0.01063	12.6136			0.0162	1080.49	0.00875	1448.09
0.00875	105.55	6.93539	792.615		0.0072	95.7462	5.69144	790.478			0.0288	22.5404	0.01188	7.81658			0.0351	596.602	0.01188	491.163
0.005	79.7885	2.44347	488.694		0.0279	188.476	18.8492	675.597			0.0324	14.3697	0.01188	5.06835			0.0342	457.239	0.0125	701.258
0.00625	89.2062	3.15991	505.585		0.0108	117.265	10.7094	991.608			0.0324	14.339	0.01188	5.06864			0.0342	455.817	0.01188	496.56
0.00438	74.6353	2.08437	476.427		0.0072	95.7462	4.20875	584.549			0.027	23.5997	0.01188	7.70731			0.0342	505.147	0.01063	1187.17
0.005	79.7885	2.65446	530.891		0.0261	182.295	24.899	953.984			0.027	23.5955	0.01188	5.08072			0.0216	259.54	0.01188	496.842
0.00563	84.6284	4.45254	791.563		0.0144	135.405	11.0658	768.458			0.027	23.5712	0.00938	13.5654			0.0234	954.961	0.01125	376.644
0.00625	89.2062	4.21445	674.312		0.0126	126.66	11.0455	876.623			0.0306	12.4943	0.01125	10.6794			0.0333	638.251	0.01125	1054.52
0.00625	89.2062	3.38774	542.038		0.0099	112.272	8.6351	872.232			0.0243	23.8134	0.01188	7.50051			0.0225	985.153	0.0125	632
0.005	79.7885	2.42178	484.355		0.0198	158.777	28.1147	1419.93			0.0315	16.6456	0.01188	7.49091			0.0234	952.161	0.01	1275.08
0.01688	146.581	9.61448	569.747		0.0162	143.619	12.7313	785.88			0.0198	22.337	0.01063	12.2891			0.0252	978.924	0.0125	634.056
0.00438	74.6353	1.99057	454.988		0.0072	95.7462	4.24242	589.226			0.0315	16.5954	0.01125	10.5555			0.0216	1080.78	0.01188	507.271
0.00625	89.2062	2.47832	396.531		0.0162	143.619	11.3636	701.459			0.0252	23.9949	0.01188	7.38262			0.0252	978.034	0.01188	865.259
0.0075	97.7205	3.88873	518.497		0.0117	122.053	7.42138	634.306			0.0171	20.997	0.01063	12.2134			0.0351	554.509	0.0125	672.661
0.005	79.7885	3.66886	733.773		0.0081	101.554	5.97107	737.17			0.0324	13.9239	0.01125	10.5106			0.0351	554.261	0.00813	1448.95
0.00438	74.6353	3.40577	778.462		0.0072	95.7462	5.3742	746.416			0.0279	22.7273	0.01125	10.4785			0.0081	1014.78	0.01125	386.598
0.0075	97.7205	5.45396	727.195		0.0081	101.554	5.10675	630.463			0.0315	13.0165	0.00938	13.4179			0.0081	1014.78	0.0125	644.308
0.00813	101.711	6.49714	799.648		0.0054	82.9186	3.18628	590.051			0.0297	20.812	0.00875	13.5422			0.0225	963.752	0.0075	1461.05
0.00688	93.5603	3.25475	473.418		0.0081	101.554	7.17133	885.349			0.0261	23.5314	0.01188	7.18888			0.0144	1070.39	0.01125	388.641
0.00563	84.6284	3.35752	596.892		0.0171	147.555	15.1981	888.78			0.0315	16.0801	0.00938	13.3465			0.0297	344.831	0.01188	860.844
0.00688	93.5603	4.33891	631.114		0.0216	165.837	16.7735	776.549			0.0306	18.1154	0.01188	7.12308			0.0297	835.192	0.01188	513.036
0.00313	63.0783	2.00261	640.834		0.0063	89.5623	4.01393	637.132			0.0279	22.3838	0.01188	7.05704			0.0243	949.163	0.0125	665.746
0.00563	84.6284	3.9851	708.462		0.0279	188.476	14.0102	502.156			0.0162	20.012	0.01063	12.0181			0.0342	417.659	0.0125	663.977
0.01063	116.311	7.80564	734.649		0.027	185.412	20.7869	769.885			0.0315	15.8838	0.01188	7.02434			0.0342	417.211	0.01125	391.111
0.01438	135.288	15.9361	1108.6		0.0162	143.619	14.1799	875.304			0.0252	23.6713	0.01125	4.07015			0.0234	928.94	0.00688	1500.5
0.00375	69.0988	2.77409	739.757		0.0072	95.7462	5.96681	828.724			0.0279	9.81625	0.01	12.7508			0.0243	942.953	0.01	1255.64
0.00875	105.55	10.7725	1231.14		0.0279	188.476	25.9859	931.395			0.0261	23.373	0.01188	6.98264			0.0252	291.139	0.00813	1439.93
0.00938	109.255	5.54243	591.193		0.0198	158.777	12.4724	629.918			0.0306	17.5649	0.01188	6.95229			0.0243	939.122	0.01188	521.382
0.00375	69.0988	2.96793	791.447		0.009	107.047	9.63958	1071.06			0.0279	22.0962	0.01188	6.94266			0.0288	782.653	0.01125	397.877
0.00375	69.0988	2.12096	565.588		0.0126	126.66	9.68657	768.776			0.0315	15.6396	0.01188	6.94124			0.0288	783.88	0.01188	522.371
0.00938	109.255	13.2234	1410.5		0.018	151.388	9.53252	529.584			0.0216	22.7357	0.01188	6.93728			0.0324	613.192	0.01063	1156.63
0.00438	74.6353	4.00794	916.101		0.0063	89.5623	4.05181	643.144			0.0234	23.019	0.01125	10.1821			0.0297	844.939	0.01188	524.696
0.00688	93.5603	3.95775	575.673		0.0126	126.66	12.9473	1027.56			0.027	22.6829	0.01188	5.30232			0.0243	934.277	0.01188	526.201
0.005	79.7885	2.35991	471.981		0.0072	95.7462	5.7684	801.166			0.0288	21.1569	0.01188	6.90749			0.0288	785.817	0.01188	838.866
0.01125	119.683	5.06215	449.969		0.0063	89.5623	5.24503	832.544			0.0162	19.8704	0.01188	6.88245			0.0342	636.202	0.01188	527.935
0.00563	84.6284	4.01231	713.299		0.0225	169.257	35.7417	1588.52			0.0288	11.5132	0.01188	6.86154			0.0297	733.182	0.01188	837.12
0.00375	69.0988	1.88298	502.127		0.0216	165.837	12.3028	569.576			0.0279	21.8113	0.00938	13.2234			0.0252	952.181	0.01063	1149.49
0.00438	74.6353	2.34587	536.199		0.0216	165.837	16.5711	767.183			0.0234	22.9143	0.01125	10.0815			0.0252	939.338	0.01	1241.64
0.01063	116.311	5.17949	487.481		0.0243	175.897	14.1589	582.672			0.0288	21.0044	0.00875	13.3723			0.0252	922.652	0.01188	531.569
0.00938	109.255	4.98672	531.917		0.0081	101.554	3.93142	485.36			0.0279	10.0793	0.01188	6.68974			0.0297	860.31	0.01188	534.028
0.00375	69.0988	2.02462	539.897		0.018	151.388	11.1881	621.561			0.0279	21.7212	0.01063	11.7791			0.0153	210.316	0.00875	1406.59
0.00438	74.6353	3.44715	787.919		0.0135	131.106	8.68438	643.287			0.0288	11.5657	0.01188	6.6345			0.0243	906.949	0.00875	1405.89
0.00563	84.6284	4.89856	870.855		0.0414	229.591	46.7424	1129.04			0.0216	22.5729	0.01	12.5564			0.0054	932.826	0.01188	535.708
0.00438	74.6353	1.93598	442.51		0.0126	126.66	9.06061	719.096			0.0306	16.8878	0.01063	11.7472			0.0225	941.719	0.01125	411.696
0.00938	109.255	9.3686	999.317		0.0081	101.554	6.45005	796.302			0.0306	12.9968	0.01188	6.5963			0.0315	353.656	0.01125	1003.68
0.005	79.7885	3.48449	696.898		0.0144	135.405	11.3496	788.167			0.0243	23.0647	0.01188	6.58865			0.0297	353.176	0.00688	1486.48
0.01	112.838	10.0059	1000.59		0.0153	139.573	11.5971	757.983			0.018	21.1157	0.01125	9.88532			0.0288	914.41	0.01125	1000.41
0.00438	74.6353	3.52258	805.161		0.0117	122.053	12.1513	1038.57			0.0306	13.021	0.01125	9.87859			0.0342	562.644	0.01188	818.533
0.005	79.7885	3.11551	623.101		0.0081	101.554	5.09642	629.188			0.0216	22.5183	0.01188	6.53581			0.0297	727.126	0.01188	541.262
0.00625	89.2062	3.25967	521.548		0.0108	117.265	5.22194	483.513			0.0279	10.2203	0.01063	11.703			0.0297	872.272	0.00813	1423.63
0.01063	116.311	14.1883	1335.37		0.0099	112.272	7.66667	774.411			0.0315	14.9684	0.01125	9.86316			0.0306	354.674	0.00875	1398.17
0.00375	69.0988	2.78689	743.169		0.0216	165.837	15.9919	740.366			0.0252	23.2508	0.01188	6.52716			0.0288	913.553	0.01063	1131.11
0.00375	69.0988	3.21539	857.436		0.0252	179.125	20.7785	824.545			0.0261	22.868	0.01125	9.84			0.0306	354.829	0.01188	813.013
0.00438	74.6353	1.98221	453.077		0.0324	203.108	24.0202	741.363			0.0162	19.7318	0.01188	6.42749			0.0342	565.907	0.01188	811.743
0.00813	101.711	6.48	797.538		0.027	185.412	23.5955	873.908			0.0315	14.9058	0.00938	13.0413			0.0198	1086.33	0.01125	419.604
0.00563	84.6284	2.79541	496.961		0.0063	89.5623	5.07942	806.258			0.0189	21.4889	0.01125	4.23725			0.0243	899.738	0.00688	1480.77
0.005	79.7885	2.52764	505.527		0.0126	126.66	6.31818	501.443			0.0279	10.2846	0.01188	6.36154			0.0342	630.87	0.01188	549.655
0.01125	119.683	10.0815	896.133		0.0144	135.405	11.622	807.086			0.0243	22.9138	0.01188	6.34158			0.0333	396.918	0.01188	550.384
0.00375	69.0988	2.26769	604.718		0.0099	112.272	11.042	1115.36			0.0306	16.3749	0.01	12.4164			0.0333	397.328	0.01188	800.481
0.00375	69.0988	2.04943	546.515		0.0072	95.7462	5.38721	748.223			0.0099	13.3575	0.01188	6.31239			0.0297	888.685	0.01125	982.974
0.00438	74.6353	1.85641	424.322		0.0054	82.9186	4.22727	782.828			0.0279	10.3941	0.01188	5.48493			0.0342	582.58	0.01125	982.222
0.00625	89.2062	6.91562	1106.5		0.0144	135.405	9.31818	647.096			0.0288	20.3365	0.01188	5.48571			0.0297	905.52	0.01188	554.833
0.0075	97.7205	6.49231	865.641		0.0054	82.9186	4.62879	857.183			0.0306	13.1582	0.01125	9.66154			0.0315	357.692	0.01188	555.478
0.005	79.7885	4.06352	812.705		0.0162	143.619	11.9467	737.45			0.0243	22.8207	0.01188	5.49046			0.0342	583.193	0.01188	558.695
0.0075	97.7205	6.68835	891.78		0.0099	112.272	5.86952	592.88			0.0288	20.2141	0.01188	6.26923			0.0054	929.367	0.00813	1409.46
0.00625	89.2062	3.08065	492.904		0.0144	135.405	8.39532	583.008			0.0315	13.5425	0.01188	6.24864			0.0108	1036.76	0.01063	1108.62
0.00438	74.6353	2.29677	524.977		0.0063	89.5623	4.8473	769.413			0.0297	18.7659	0.01188	6.23077			0.0288	337.844	0.01188	563.347
0.00688	93.5603	4.83398	703.125		0.0126	126.66	10.1936	809.016			0.0315	14.3627	0.01188	6.20316			0.0288	836.275	0.01	1204.67
0.00375	69.0988	1.80308	480.82		0.0126	126.66	14.5665	1156.07			0.0288	20.0495	0.01125	9.59877			0.0342	589.313	0.00875	1378.16
0.01	112.838	4.87401	487.401		0.0072	95.7462	5.65152	784.933			0.0243	22.7029	0.01188	6.19141			0.0297	896.377	0.01063	1105.62
0.00625	89.2062	2.89808	463.692		0.0099	112.272	8.34499	842.928			0.0207	22.0997	0.01063	11.455			0.0261	304.215	0.01	1201.78
0.00375	69.0988	2.60855	695.613		0.0099	112.272	5.87987	593.926			0.027	21.7803	0.01188	6.09231			0.0333	399.555	0.01188	779.271
0.00563	84.6284	4.39716	781.717		0.0099	112.272	11.7933	1191.24			0.0288	20.0235	0.01188	5.55626			0.0162	1063.41	0.01063	1101.45
0.00563	84.6284	3.31266	588.918		0.0207	162.345	20.725	1001.21			0.0288	20.0219	0.01188	6.02385			0.0288	845.338	0.0075	1421.66
0.00688	93.5603	4.47893	651.481		0.0081	101.554	5.40128	666.824			0.0306	15.7815	0.01188	5.56769			0.0324	375.281	0.00938	1294.22
0.00313	63.0783	1.69961	543.875		0.0144	135.405	11.8022	819.6			0.0297	18.5278	0.01125	4.34923			0.0324	581.276	0.01125	447.495
0.005	79.7885	3.32544	665.089		0.0252	179.125	19.4091	770.202			0.0288	19.9869	0.01125	9.41069			0.0306	361.077	0.005	1613.68
0.00438	74.6353	2.40347	549.365		0.009	107.047	5.66898	629.886			0.0189	21.3028	0.01188	5.58974			0.0333	616.312	0.01188	765.02
0.00375	69.0988	2.59077	690.872		0.0099	112.272	8.06654	814.802			0.0234	22.3461	0.01125	4.37221			0.0333	608.168	0.01125	448.479
0.00375	69.0988	2.22601	593.604		0.0153	139.573	24.6511	1611.18			0.0216	22.1409	0.01188	5.9			0.0333	607.329	0.01188	577.814
0.00313	63.0783	2.06675	661.361		0.0171	147.555	10.1214	591.895			0.0288	19.7717	0.01188	5.89665			0.0333	596.009	0.01188	763.717
0.00563	84.6284	3.90485	694.196		0.009	107.047	8.73356	970.396			0.0225	22.1659	0.01063	11.3033			0.0261	901.586	0.01188	763.409
0.00625	89.2062	3.38928	542.284		0.0045	75.694	4.80483	1067.74			0.0306	15.4067	0.01063	11.2869			0.0216	991.562	0.01125	449.542
0.00688	93.5603	3.44156	500.591		0.0225	169.257	10.1501	451.115			0.0279	20.5993	0.01188	5.83256			0.0333	551.869	0.01125	949.279
0.00625	89.2062	2.21445	354.312		0.0081	101.554	8.91375	1100.46			0.0297	18.0146	0.01125	4.4			0.0342	605.52	0.01125	449.969
0.0075	97.7205	4.35775	581.033		0.0171	147.555	22.7273	1329.08			0.0234	22.2806	0.01188	5.78708			0.0333	541.015	0.01188	579.574
0.005	79.7885	2.52692	505.385		0.0072	95.7462	5.82415	808.91			0.0207	21.9758	0.01125	9.26819			0.0135	1055.88	0.01125	451.732
0.01125	119.683	5.04539	448.479		0.0252	179.125	20.5413	815.13			0.0153	18.4614	0.01063	11.2031			0.0243	891.521	0.01188	581.683
0.00438	74.6353	3.01886	690.025		0.0126	126.66	9.97863	791.955			0.0297	17.9293	0.01	12.0467			0.018	233.456	0.01188	584.192
0.00313	63.0783	2.51265	804.047		0.0054	82.9186	3.5303	653.76			0.0207	21.9594	0.01	12.0178			0.0315	588.504	0.01188	584.525
0.005	79.7885	3.52406	704.812		0.0234	172.609	18.4349	787.815			0.0306	15.2273	0.01125	4.47611			0.0279	778.538	0.01188	584.645
0.00688	93.5603	3.23187	470.09		0.0117	122.053	6.92404	591.798			0.027	21.4489	0.00875	12.9274			0.0333	506.383	0.01188	585.456
0.005	79.7885	1.86248	372.496		0.0189	155.126	14.2926	756.224			0.0315	13.7341	0.01125	8.95754			0.0333	504.704	0.00875	1359.51
0.00375	69.0988	1.98462	529.231		0.0045	75.694	3.40139	755.864			0.0297	17.7123	0.01063	10.9476			0.0333	500.575	0.01125	938.264
0.01125	119.683	5.05734	449.542		0.0126	126.66	15.0484	1194.32			0.0261	22.2312	0.01125	8.84116			0.0279	781.767	0.01188	588.012
0.00438	74.6353	1.94789	445.232		0.0117	122.053	7.4616	637.744			0.0297	17.6394	0.01125	8.83939			0.0315	587.404	0.01063	1078.12
0.00563	84.6284	3.78272	672.484		0.0135	131.106	9.15214	677.936			0.0198	21.5094	0.01063	10.8849			0.0333	495.5	0.01188	747.085
0.005	79.7885	2.75385	550.769		0.0153	139.573	10.9884	718.192			0.0315	13.75	0.01125	8.82079			0.0342	615.58	0.01	1175.38
0.00438	74.6353	2.10472	481.078		0.0198	158.777	17.2553	871.477			0.0288	19.4763	0.01125	8.73846			0.0288	877.549	0.01125	934.276
0.005	79.7885	2.59256	518.511		0.0261	182.295	19.343	741.112			0.0153	18.4186	0.01125	8.73311			0.018	1077.92	0.01188	591.524
0.005	79.7885	4.05812	811.624		0.0081	101.554	4.92085	607.512			0.0297	13.0852	0.01	11.7538			0.0288	878.692	0.01125	931.426
0.005	79.7885	3.18296	636.592		0.0099	112.272	5.11719	516.888			0.0216	21.9773	0.01125	8.6359			0.0063	952.885	0.01188	594.277
0.00438	74.6353	2.66551	609.259		0.0108	117.265	7.25678	671.924			0.0261	22.1257	0.01125	4.63158			0.0225	903.412	0.00938	1269.19
0.005	79.7885	2.47961	495.922		0.0072	95.7462	5.12145	711.313			0.0288	19.3326	0.01125	8.59352			0.0279	791.98	0.01	1168.3
0.005	79.7885	3.19615	639.231		0.0135	131.106	7.87879	583.614			0.0297	17.2676	0.01063	10.6913			0.0225	903.219	0.01125	466.173
0.00563	84.6284	3.89576	692.58		0.0153	139.573	12.8742	841.448			0.0261	22.0957	0.01	11.683			0.0261	895.518	0.00938	1264.48
0.00688	93.5603	2.79688	406.819		0.0045	75.694	3.19519	710.042			0.0288	19.2006	0.01125	8.51429			0.027	906.285	0.01188	599.838
0.00688	93.5603	4.97376	723.455		0.0144	135.405	11.024	765.558			0.0261	22.0321	0.01125	8.47527			0.0306	629.396	0.01063	1063.84
0.00375	69.0988	2.20615	588.308		0.0144	135.405	10.4461	725.426			0.0297	16.8655	0.00875	12.6708			0.0279	907.378	0.01063	1062.3
0.00625	89.2062	4.81212	769.939		0.0171	147.555	12.1212	708.843			0.0288	19.0787	0.01063	10.6003			0.0288	734.613	0.00625	1508.25
0.00375	69.0988	2.70178	720.473		0.0099	112.272	6.3525	641.666			0.027	21.0708	0.01125	8.40462			0.0216	1052.58	0.01125	470.761
0.00688	93.5603	4.99398	726.397		0.0162	143.619	9.03846	557.93			0.0207	21.7549	0.01125	4.72055			0.0117	1039	0.01188	728.745
0.00875	105.55	6.57638	751.586		0.0153	139.573	11.1757	730.437			0.027	8.92229	0.01125	8.20567			0.018	1077.07	0.01125	472.615
0.005	79.7885	3.00211	600.422		0.0117	122.053	11.3562	970.614			0.0126	15.9806	0.01125	8.14235			0.0288	888.047	0.00938	1259.21
0.00938	109.255	4.39376	468.668		0.0216	165.837	26.2879	1217.03			0.0306	14.4662	0.01125	8.10931			0.0117	1038.57	0.01188	605.379
0.00375	69.0988	1.99692	532.513		0.0072	95.7462	5.4822	761.417			0.0288	18.9141	0.00938	12.1333			0.0225	901.355	0.01063	362.258
0.00688	93.5603	3.76992	548.352		0.0198	158.777	18.6103	939.913			0.0306	14.3445	0.01063	10.2445			0.0279	802.288	0.01125	475.624
0.005	79.7885	3.32992	665.983		0.036	214.095	19.5513	543.091			0.027	9.01343	0.01125	7.95815			0.0306	367.066	0.01063	1054.41
0.00375	69.0988	1.98638	529.702		0.018	151.388	20.4371	1135.39			0.0279	19.8123	0.01	11.2423			0.0216	1017.47	0.01063	363.999
0.00438	74.6353	4.06849	929.94		0.0063	89.5623	4.21901	669.684			0.0279	19.802	0.01125	7.77102			0.0216	945.195	0.01125	480.323
0.005	79.7885	3.78983	757.966		0.0144	135.405	12.1292	842.305			0.0306	14.1535	0.01125	7.76331			0.018	1075.39	0.01125	905.076
0.005	79.7885	4.17534	835.067		0.0162	143.619	14.3669	886.845			0.027	9.10088	0.00938	11.8987			0.0171	1064.41	0.0075	1389.8
0.005	79.7885	3.221	644.2		0.0108	117.265	7.09486	656.932			0.027	20.7869	0.00813	12.1369			0.0279	814.598	0.01125	896.133
0.00375	69.0988	2.14888	573.036		0.0072	95.7462	5.94365	825.507			0.0225	21.6844	0.00875	12.3077			0.0243	293.843	0.00938	1243.13
0.005	79.7885	4.30379	860.757		0.0099	112.272	6.58639	665.292			0.0243	22.0389	0.00875	12.3015			0.0216	1025.04	0.01188	621.694
0.01	112.838	11.2423	1124.22		0.0126	126.66	10.6229	843.087			0.0297	15.9592	0.01063	9.93018			0.0288	729.32	0.00938	1239.79
0.00875	105.55	6.18462	706.813		0.009	107.047	6.94934	772.149			0.0234	21.7372	0.01125	7.61053			0.027	897.634	0.00938	1238.86
0.00625	89.2062	2.69371	430.993		0.0207	162.345	9.67849	467.56			0.0279	19.5278	0.01125	7.59912			0.0333	448.249	0.00875	1321.49
0.01063	116.311	5.02298	472.751		0.009	107.047	6.93825	770.917			0.0162	19.1212	0.01	11.0584			0.0243	882.129	0.01063	1030.36
0.00563	84.6284	3.28284	583.616		0.0117	122.053	6.38154	545.431			0.0297	13.3832	0.00938	11.8545			0.0333	446.095	0.01063	382.338
0.005	79.7885	2.73504	547.009		0.054	262.212	33.2762	616.226			0.0297	15.6277	0.01125	7.56648			0.0324	383.932	0.01188	630.813
0.00438	74.6353	2.64814	605.289		0.0225	169.257	26.4015	1173.4			0.0297	13.4124	0.00938	11.8051			0.0279	855.487	0.01188	686.952
0.005	79.7885	4.64615	929.231		0.0099	112.272	6.66554	673.286			0.0288	18.0783	0.01125	7.49077			0.0279	872.337	0.01188	631.622
0.00438	74.6353	1.95682	447.274		0.0144	135.405	9.68182	672.348			0.0198	21.1766	0.00875	12.234			0.0099	1024.38	0.01125	878.695
0.01313	129.272	12.6098	960.746		0.0144	135.405	7.77879	540.194			0.0279	19.2971	0.01125	5.03432			0.0279	879.765	0.01125	878.097
0.00563	84.6284	2.41781	429.834		0.0099	112.272	8.50746	859.34			0.0243	21.8636	0.0075	11.8328			0.0279	902.242	0.01063	1024.46
0.00625	89.2062	2.73665	437.864		0.0117	122.053	9.50238	812.169			0.0288	12.6397	0.01125	7.46684			0.0243	294.613	0.01125	876.725
0.00813	101.711	6.32202	778.095		0.009	107.047	8.32689	925.21			0.0279	11.3987	0.01063	3.84899			0.0126	1042.57	0.01125	874.667
0.00625	89.2062	3.76037	601.66		0.0108	117.265	9.84991	912.029			0.0261	7.94001	0.01125	5.04539			0.0216	1045.04	0.01	1124.22
0.0075	97.7205	4.10033	546.711		0.0207	162.345	13.2505	640.12			0.018	20.4371	0.01125	7.43337			0.0324	385.048	0.00875	1312.35
0.01438	135.288	9.09052	632.384		0.0144	135.405	14.661	1018.13			0.0288	17.6191	0.01125	7.42692			0.0054	920.665	0.01125	504.029
0.01063	116.311	6.7295	633.365		0.0072	95.7462	6.04377	839.413			0.0252	7.3367	0.01063	3.86749			0.0261	309.126	0.00875	1306.73
0.00375	69.0988	1.59143	424.38		0.0252	179.125	12.1703	482.948			0.0261	21.3501	0.01125	5.05734			0.0297	700.74	0.00875	1306.18
0.01313	129.272	5.02317	382.718		0.0117	122.053	14.5885	1246.88			0.0198	21.052	0.01125	7.39692			0.0216	1042.51	0.01125	512.18
0.005	79.7885	2.70769	541.538		0.0189	155.126	9.17508	485.454			0.0216	21.4178	0.01125	5.06215			0.0207	1067.62	0.01125	858.803
0.00375	69.0988	2.08931	557.148		0.0216	165.837	15.0344	696.039			0.0288	17.3998	0.01063	9.74294			0.0144	1054.13	0.01188	649.036
0.00438	74.6353	2.15732	493.102		0.0198	158.777	13.4464	679.109			0.0279	18.9315	0.01125	7.35			0.0315	570.296	0.01063	1006.24
0.00438	74.6353	2.78114	635.689		0.0225	169.257	14.5308	645.811			0.027	9.54023	0.01125	5.08199			0.0333	426.838	0.00875	1300.54
0.00563	84.6284	3.01065	535.227		0.0207	162.345	30.5556	1476.11			0.0279	18.8492	0.01	10.865			0.0171	226.444	0.01188	658.239
0.00563	84.6284	3.87456	688.81		0.0261	182.295	22.868	876.167			0.0243	21.664	0.00938	11.6543			0.0063	946.485	0.01063	400.306
0.00375	69.0988	2.53539	676.103		0.0198	158.777	18.4288	930.748			0.0207	21.3182	0.01063	9.57302			0.0207	967.334	0.01125	853.224
0.00438	74.6353	3.16774	724.055		0.0315	200.267	35.4739	1126.16			0.0126	15.7848	0.01	10.7795			0.027	874.064	0.01125	516.355
0.00938	109.255	4.94785	527.771		0.0126	126.66	13.4978	1071.25			0.0261	21.204	0.00938	11.6231			0.027	873.908	0.01125	517.483
0.00313	63.0783	1.44668	462.936		0.0045	75.694	3.38281	751.735			0.0261	21.1943	0.01063	9.5707			0.027	873.007	0.01	1105.84
0.00438	74.6353	1.95534	446.934		0.0108	117.265	7.84256	726.163			0.0297	13.679	0.00938	11.6143			0.018	1068.36	0.00938	1208.26
0.00313	63.0783	2.04476	654.322		0.0108	117.265	8.17821	757.242			0.0288	16.9808	0.01063	9.5417			0.0315	566.313	0.01063	997.673
0.01313	129.272	8.0401	612.579		0.009	107.047	5.91368	657.076			0.0288	16.9566	0.01125	7.11498			0.0261	876.167	0.01125	520.049
0.00375	69.0988	3.51274	936.73		0.018	151.388	10.2324	568.467			0.0297	13.6884	0.01063	9.53425			0.0198	1069.53	0.01125	520.511
0.01063	116.311	12.2891	1156.63		0.0153	139.573	9.35315	611.317			0.0198	20.9516	0.01063	9.52593			0.0207	982.149	0.01063	405.346
0.00313	63.0783	2.62373	839.593		0.0054	82.9186	3.69697	684.624			0.0297	13.6926	0.00875	12.0589			0.0324	539.875	0.01125	520.92
0.0075	97.7205	5.9612	794.827		0.0135	131.106	8.47538	627.806			0.0288	16.9026	0.01125	7.0735			0.0324	538.954	0.01125	522.185
0.005	79.7885	3.19072	638.144		0.0072	95.7462	4.38034	608.381			0.0297	14.0183	0.01125	7.05511			0.0279	738.325	0.01063	407.527
0.00438	74.6353	2.6273	600.525		0.0072	95.7462	4.78836	665.05			0.0252	21.7963	0.01063	9.44985			0.018	1066.95	0.01125	525.416
0.0175	149.271	10.2161	583.777		0.0171	147.555	13.9394	815.169			0.0288	16.8561	0.01063	9.38072			0.0081	995.307	0.00938	1197.95
0.00438	74.6353	1.90372	435.136		0.0045	75.694	3.49567	776.816			0.0279	11.7172	0.01125	6.90462			0.0207	960.432	0.01063	411.698
0.01188	122.962	7.38262	621.694		0.0117	122.053	10.8838	930.243			0.0297	13.9465	0.01125	6.88664			0.0171	1053.76	0.01063	412.06
0.00625	89.2062	8.98555	1437.69		0.0252	179.125	19.0027	754.074			0.0225	21.1887	0.01125	5.24444			0.0081	993.554	0.01125	836.506
0.005	79.7885	2.76093	552.186		0.0135	131.106	11.1667	827.16			0.0279	11.7491	0.01	10.5846			0.0234	863.204	0.01063	412.162
0.00813	101.711	4.3563	536.16		0.0144	135.405	9.81385	681.518			0.018	20.245	0.01063	4.06234			0.0207	1061.63	0.01125	528.141
0.00313	63.0783	1.88806	604.18		0.0126	126.66	9.93939	788.841			0.0162	18.9187	0.01063	9.29272			0.0315	377.56	0.00813	1325.88
0.01125	119.683	6.65089	591.19		0.0063	89.5623	4.21432	668.94			0.0207	21.1834	0.01	10.5256			0.0315	377.585	0.00938	1192.21
0.00375	69.0988	1.52923	407.795		0.0144	135.405	13.1229	911.312			0.0288	16.6388	0.01125	6.73407			0.0207	259.57	0.01125	532.231
0.01	112.838	12.0467	1204.67		0.0063	89.5623	4.37928	695.123			0.0243	21.4357	0.01125	5.29606			0.0207	1060.84	0.01125	532.686
0.00313	63.0783	1.87692	600.615		0.0045	75.694	3.13303	696.228			0.0261	8.06818	0.00875	11.8957			0.0135	1043.38	0.00938	1191.2
0.01	112.838	5.97085	597.085		0.0072	95.7462	5.74495	797.91			0.027	9.84849	0.01125	6.68988			0.0234	860.783	0.01	1086.5
0.005	79.7885	3.37436	674.872		0.0126	126.66	8.41201	667.619			0.0261	20.9639	0.01063	9.19501			0.0081	992.115	0.01125	533.621
0.00688	93.5603	5.74615	835.804		0.0054	82.9186	5.25758	973.625			0.0279	18.2276	0.01125	5.31692			0.027	840.106	0.01125	533.837
0.00438	74.6353	2.66849	609.94		0.0198	158.777	19.9072	1005.41			0.0288	16.4383	0.01125	6.65901			0.0198	253.593	0.01063	418.614
0.00375	69.0988	2.04308	544.821		0.0108	117.265	10	925.926			0.027	19.6795	0.01125	6.65089			0.0162	220.661	0.01063	420.34
0.00375	69.0988	1.45539	388.103		0.0072	95.7462	9.50217	1319.75			0.0279	11.9015	0.00938	11.3275			0.0306	592.005	0.01125	823.839
0.01313	129.272	5.8504	445.745		0.0054	82.9186	5.93182	1098.48			0.0288	16.2534	0.00813	11.7728			0.0198	1063.23	0.01063	422.96
0.0075	97.7205	5.0357	671.427		0.0108	117.265	7.63889	707.305			0.0225	5.85116	0.01	10.4135			0.0063	219.941	0.01	1077.95
0.00875	105.55	5.28933	604.495		0.0045	75.694	4.31048	957.884			0.0261	20.8333	0.01063	9.12287			0.0297	390.184	0.00813	1315.61
0.00313	63.0783	2.04016	652.85		0.0117	122.053	9.98001	852.992			0.0153	18.0199	0.01125	6.56752			0.018	1060.61	0.01125	541.328
0.01813	151.913	23.6154	1302.92		0.0117	122.053	9.05303	773.763			0.0288	16.1364	0.01125	5.35077			0.0207	1001.21	0.00813	1312.33
0.00625	89.2062	2.86284	458.054		0.0117	122.053	11.3999	974.352			0.0144	17.2807	0.01	10.3717			0.0288	706.129	0.01063	964.185
0.0075	97.7205	3.45284	460.379		0.0054	82.9186	4.31818	799.663			0.027	10.081	0.01125	6.46			0.0297	391.352	0.01	335.84
0.00438	74.6353	3.2268	737.554		0.0171	147.555	12.968	758.361			0.0288	15.8909	0.01125	6.4583			0.0315	550.113	0.00938	1175.48
0.005	79.7885	2.84005	568.01		0.0054	82.9186	4.77273	883.838			0.0279	12.0323	0.00938	11.2308			0.027	806.678	0.01063	432.57
0.00563	84.6284	2.86108	508.636		0.0117	122.053	7.04546	602.176			0.0288	15.8157	0.01063	8.99684			0.0234	854.112	0.00875	1263.82
0.00875	105.55	3.94041	450.332		0.0108	117.265	8.01096	741.756			0.0288	13.1884	0.01125	5.40364			0.027	794.402	0.01125	552.479
0.00313	63.0783	1.903	608.96		0.0135	131.106	11.6529	863.177			0.0288	15.8014	0.00813	11.6994			0.027	780.401	0.01063	435.818
0.0125	126.157	11.6729	933.83		0.0153	139.573	10.7268	701.098			0.0288	15.5854	0.01063	8.93908			0.0144	1045.79	0.01063	438.347
0.00813	101.711	3.51026	432.032		0.0081	101.554	7.53196	929.872			0.0198	20.6588	0.00938	11.1769			0.027	769.885	0.01125	796.226
0.0075	97.7205	4.60996	614.661		0.0054	82.9186	4.33155	802.139			0.0261	20.5562	0.01063	8.92062			0.0207	936.993	0.01	1058.46
0.00688	93.5603	6.52767	949.479		0.009	107.047	6.87557	763.953			0.0279	17.4394	0.01	10.2412			0.0207	936.551	0.01063	439.887
0.00688	93.5603	4.338	630.982		0.0216	165.837	15.1515	701.459			0.0207	20.8731	0.00938	11.1675			0.0207	1008.36	0.01	347.487
0.00375	69.0988	1.51627	404.338		0.0162	143.619	11.9346	736.706			0.0135	16.3842	0.01125	6.2915			0.0288	701.878	0.01125	559.244
0.00563	84.6284	2.05175	364.755		0.0198	158.777	11.9996	606.04			0.018	19.9912	0.01063	4.25325			0.0252	864.932	0.01	1052.56
0.00313	63.0783	2.17376	695.602		0.0126	126.66	11.2121	889.851			0.0252	21.2517	0.01063	8.87692			0.0324	510.729	0.01063	445.201
0.00875	105.55	5.14965	588.531		0.0072	95.7462	6.64983	923.588			0.027	10.3598	0.01125	6.21539			0.0225	870.491	0.01125	785.881
0.0075	97.7205	4.71121	628.161		0.0054	82.9186	5.86364	1085.86			0.0279	17.001	0.01	10.1641			0.0252	306.029	0.01125	785.723
0.0075	97.7205	4.58989	611.985		0.018	151.388	14.3733	798.515			0.0279	16.9405	0.01063	8.78374			0.0198	1058.16	0.01125	784.07
0.00375	69.0988	2.9594	789.172		0.0171	147.555	13.5084	789.963			0.0243	7.14038	0.01063	4.3068			0.0126	1027.56	0.01063	446.951
0.005	79.7885	2.5382	507.64		0.0081	101.554	4.04412	499.274			0.0207	20.725	0.01125	6.08994			0.0261	851.772	0.00813	1294.87
0.00438	74.6353	2.37587	543.055		0.009	107.047	6.67815	742.016			0.0252	21.0969	0.01063	8.71795			0.018	240.2	0.01063	448.988
0.00313	63.0783	1.73246	554.389		0.0162	143.619	7.76989	479.623			0.027	18.7576	0.01063	4.32997			0.0207	262.05	0.01063	934.605
0.00563	84.6284	3.52521	626.703		0.0135	131.106	9.14773	677.609			0.0252	21.0793	0.00938	11.0201			0.0288	696.163	0.01125	776.752
0.00313	63.0783	1.94872	623.59		0.0081	101.554	4.63148	571.788			0.0243	7.15909	0.01063	8.66683			0.009	1000.2	0.00875	1244.79
0.00313	63.0783	2.18718	699.897		0.0054	82.9186	4.97159	920.665			0.0117	14.5885	0.01125	6.00567			0.0225	865.109	0.01125	776.276
0.00375	69.0988	1.87894	501.051		0.009	107.047	8.36981	929.979			0.0261	20.1263	0.00813	11.567			0.0144	1042.24	0.01063	451.584
0.00438	74.6353	3.69231	843.956		0.0117	122.053	8.08081	690.667			0.0216	5.22483	0.01125	6.00324			0.0306	393.339	0.00875	1244.13
0.005	79.7885	2.93431	586.862		0.0054	82.9186	4.38636	812.29			0.0288	13.6219	0.01125	5.99271			0.0117	1021.12	0.01	1041.35
0.00438	74.6353	2.18263	498.887		0.0063	89.5623	5.37879	853.776			0.0288	14.0884	0.01125	5.9876			0.0306	574.018	0.01125	574.071
0.00313	63.0783	1.94872	623.59		0.0072	95.7462	8.17235	1135.05			0.027	10.7669	0.01	10.0059			0.0297	631.848	0.01	1037.17
0.01125	119.683	13.7263	1220.12		0.0099	112.272	6.34024	640.428			0.018	19.7824	0.00875	11.5631			0.0288	695.261	0.01125	574.222
0.00625	89.2062	4.43309	709.295		0.0099	112.272	6.71753	678.539			0.0225	20.3268	0.01125	5.94159			0.0288	695.204	0.01125	767.635
0.01125	119.683	6.73407	598.584		0.0144	135.405	12.2046	847.545			0.0225	20.3224	0.01063	4.37429			0.0261	847.727	0.01	364.776
0.00688	93.5603	6.80459	989.759		0.0144	135.405	7.95699	552.569			0.0288	13.9145	0.01	9.99107			0.0207	1050.96	0.01125	763.869
0.00813	101.711	3.46374	426.306		0.009	107.047	6.81589	757.321			0.0279	16.2523	0.01063	4.37814			0.0288	693.991	0.00625	1442.76
0.00375	69.0988	2.48615	662.974		0.0099	112.272	7.44094	751.61			0.0288	13.7163	0.01063	4.37922			0.0261	846.577	0.00938	1137.58
0.00563	84.6284	4.66539	829.402		0.0081	101.554	6.17103	761.856			0.0288	13.7189	0.01125	5.91093			0.0171	1038.98	0.01063	462.344
0.005	79.7885	2.61636	523.272		0.018	151.388	6.72249	373.472			0.0225	20.2805	0.01125	5.87459			0.0207	921.757	0.01063	916.983
0.01188	122.962	5.06864	426.833		0.0423	232.073	18.7445	443.132			0.0216	20.4162	0.0075	11.3917			0.0162	1029.94	0.00875	1231.14
0.01	112.838	4.74664	474.664		0.0072	95.7462	2.04546	284.091			0.0279	16.12	0.01125	5.86036			0.0207	1023.35	0.01125	756.825
0.00375	69.0988	2.03077	541.538		0.0045	75.694	1.75161	389.246			0.0252	20.7785	0.01125	5.85574			0.0297	623.831	0.01125	583.78
0.00938	109.255	5.08308	542.195		0.0225	169.257	9.93453	441.535			0.0252	7.71193	0.01125	5.85055			0.0198	966.516	0.01	371.143
0.0075	97.7205	3.76652	502.202		0.0099	112.272	3.02152	305.204			0.027	10.9236	0.01	9.92076			0.0279	710.118	0.00813	1277.8
0.00438	74.6353	1.95556	446.984		0.036	214.095	11.579	321.64			0.0234	20.199	0.01125	5.82169			0.0126	1023.98	0.01	1024.12
0.00563	84.6284	3.85339	685.048		0.0081	101.554	4.09446	505.489			0.0153	17.7234	0.01125	5.80899			0.018	1051.52	0.01125	753.357
0.00438	74.6353	3.15682	721.56		0.0054	82.9186	1.61078	298.293			0.027	10.9352	0.01	9.90601			0.0261	844.143	0.00625	1437.69
0.005	79.7885	3.16254	632.508		0.0144	135.405	6.84609	475.423			0.027	10.951	0.00875	11.4831			0.0279	709.749	0.01063	468.689
0.00375	69.0988	2.66769	711.385		0.009	107.047	4.30441	478.268			0.0234	20.1423	0.01	3.35841			0.0198	991.443	0.01063	469.82
0.0075	97.7205	6.59005	878.673		0.0081	101.554	3.43158	423.652			0.027	11.0345	0.01125	5.76203			0.0288	686.519	0.01125	747.077
0.00438	74.6353	2.66154	608.352		0.0144	135.405	7.28103	505.627			0.0261	8.47889	0.01063	4.44777			0.0198	993.17	0.01	376.299
0.00563	84.6284	2.79808	497.436		0.0099	112.272	4.03344	407.418			0.0207	20.3305	0.01	9.83604			0.0315	391.656	0.01125	591.19
0.01	112.838	8.36424	836.424		0.009	107.047	2.56658	285.175			0.0279	12.9488	0.01	9.82892			0.0315	391.899	0.01	1016.41
0.00938	109.255	4.26539	454.974		0.0054	82.9186	2.12121	392.817			0.0279	15.6182	0.01063	4.46611			0.0225	858.703	0.01063	472.751
0.00875	105.55	7.1453	816.606		0.0072	95.7462	3.63757	505.218			0.0234	19.9862	0.00813	11.4519			0.0171	1033.27	0.01125	591.912
0.00375	69.0988	2.93091	781.576		0.0072	95.7462	2.5947	360.375			0.0252	20.5413	0.01125	5.67033			0.0207	1029.86	0.00938	287.883
0.00688	93.5603	4.03995	587.63		0.009	107.047	3.73663	415.181			0.0261	8.62471	0.00875	11.4338			0.0315	392.757	0.01063	474.437
0.00313	63.0783	1.74081	557.059		0.018	151.388	5.52743	307.079			0.0279	15.5261	0.00875	11.4291			0.0144	1033.92	0.01063	474.507
0.00625	89.2062	3.06335	490.136		0.0108	117.265	4.11332	380.863			0.0279	13.0497	0.01063	4.49395			0.027	330.455	0.01063	900.99
0.00375	69.0988	2.26936	605.162		0.0144	135.405	4.97281	345.334			0.027	11.256	0.01	9.76481			0.0288	676.26	0.01063	900.771
0.00813	101.711	6.55474	806.737		0.0153	139.573	7.41926	484.919			0.027	17.6188	0.01063	8.29396			0.0315	528.432	0.01125	594.656
0.00375	69.0988	1.94855	519.613		0.0072	95.7462	3.75	520.833			0.0252	20.4372	0.00875	11.3797			0.0198	1005.41	0.01063	898.042
0.00438	74.6353	3.02283	690.932		0.0063	89.5623	2.7175	431.349			0.0261	8.81313	0.01063	8.23508			0.0324	484.219	0.01063	897.341
0.00375	69.0988	2.18154	581.744		0.0405	227.082	30.786	760.148			0.027	17.4608	0.01	3.47487			0.0216	884.54	0.01063	896.558
0.00438	74.6353	2.71762	621.17		0.0108	117.265	3.78139	350.128			0.0261	19.343	0.01063	8.18212			0.009	995.989	0.00813	1266.94
0.01625	143.841	16.3534	1006.36		0.018	151.388	7.5037	416.872			0.0261	8.84706	0.0075	11.2597			0.0324	479.51	0.01125	598.584
0.00625	89.2062	5.06667	810.667		0.0081	101.554	3.69146	455.736			0.027	17.3839	0.00938	10.6648			0.0324	479.453	0.01063	479.931
0.00563	84.6284	2.52923	449.641		0.018	151.388	5.62049	312.249			0.027	17.3737	0.0075	11.2525			0.0315	526.837	0.01125	729.393
0.00438	74.6353	2.19851	502.517		0.0072	95.7462	3.41856	474.8			0.0189	19.8916	0.01063	8.1474			0.0144	1032	0.01063	482.655
0.00375	69.0988	2.32923	621.128		0.0126	126.66	4.05303	321.669			0.0279	14.9217	0.01	9.6			0.0243	304.698	0.01063	889.397
0.01	112.838	10.5846	1058.46		0.0117	122.053	3.82792	327.173			0.0243	19.9671	0.01063	4.59606			0.0288	671.271	0.00625	1427.31
0.00563	84.6284	2.96018	526.254		0.0171	147.555	6.95076	406.477			0.0135	16.0322	0.01063	8.03269			0.0144	1030.66	0.01	1000.59
0.00375	69.0988	2.18769	583.385		0.009	107.047	2.63315	292.572			0.0243	7.40416	0.01063	8.02915			0.0324	464.424	0.01	999.107
0.00375	69.0988	2.08923	557.128		0.0108	117.265	3.32918	308.258			0.0279	14.7699	0.01063	4.63056			0.0198	257.853	0.01125	723.765
0.00313	63.0783	2.14872	687.59		0.0072	95.7462	2.85113	395.99			0.018	19.4026	0.01	9.51309			0.0288	666.688	0.00938	1108.51
0.01375	132.314	10.9041	793.028		0.0054	82.9186	2.42424	448.934			0.0261	9.03804	0.01063	8.01026			0.0099	1007.59	0.01063	486.407
0.005	79.7885	3.42125	684.249		0.0171	147.555	8.2003	479.549			0.0126	15.2273	0.01063	7.99375			0.0297	606.553	0.00938	1107.84
0.005	79.7885	3.11021	622.043		0.0252	179.125	7.96037	315.888			0.0207	20.0238	0.01	9.48132			0.0081	980.439	0.00813	1258.85
0.00563	84.6284	4.33706	771.033		0.018	151.388	6.70311	372.395			0.0279	13.358	0.01063	7.97387			0.0324	454.568	0.01063	487.481
0.00563	84.6284	3.28663	584.289		0.0108	117.265	5.0974	471.982			0.0261	9.06566	0.01	9.47439			0.0279	699.923	0.01125	720.828
0.005	79.7885	3.84567	769.133		0.0072	95.7462	2.2126	307.306			0.018	19.3872	0.01063	4.65744			0.0324	448.832	0.01063	882.891
0.0075	97.7205	4.08027	544.036		0.018	151.388	7.66087	425.604			0.0198	19.9072	0.01	9.46436			0.0126	1018.52	0.01063	488.446
0.00688	93.5603	4.43077	644.476		0.0207	162.345	8.75421	422.909			0.0189	19.8216	0.01063	7.94217			0.0288	662.455	0.01	393.098
0.005	79.7885	3.13846	627.692		0.0072	95.7462	2.39779	333.026			0.0261	19.0368	0.01063	4.6738			0.0171	1025.21	0.01	394.576
0.005	79.7885	2.8381	567.619		0.0099	112.272	5.02635	507.712			0.018	19.357	0.01	9.43077			0.0324	443.51	0.01	394.844
0.00375	69.0988	3.06462	817.231		0.0126	126.66	3.91137	310.426			0.0225	19.586	0.01	9.38375			0.0324	442.562	0.0075	1297.23
0.00688	93.5603	3.6397	529.411		0.0117	122.053	4.44375	379.808			0.0171	18.8447	0.01	3.64776			0.0297	603.68	0.01063	491.181
0.00375	69.0988	2.02875	541		0.018	151.388	7.79422	433.012			0.0252	20.0628	0.01063	7.80564			0.0189	1052.47	0.01	992.076
0.00438	74.6353	1.62134	370.592		0.018	151.388	11.6065	644.803			0.027	16.8389	0.01063	4.73026			0.027	728.87	0.01	396.199
0.00813	101.711	4.63278	570.188		0.0045	75.694	1.8734	416.31			0.0261	18.8999	0.00938	10.3923			0.0207	902.577	0.00938	1101.73
0.0075	97.7205	3.20134	426.845		0.0099	112.272	3.92714	396.681			0.0207	19.8809	0.00938	10.386			0.0306	551.887	0.00813	1254.49
0.00438	74.6353	2.58462	590.769		0.0063	89.5623	2.54154	403.42			0.0225	19.465	0.01063	4.74886			0.0324	429.751	0.01125	612.146
0.00813	101.711	4.86374	598.614		0.0135	131.106	4.43939	328.844			0.0252	7.96037	0.01	9.28547			0.0171	1022.93	0.00938	1101.36
0.00438	74.6353	2.6858	613.897		0.0117	122.053	3.61953	309.361			0.0279	14.0102	0.00875	11.0585			0.0288	656.741	0.01	990.601
0.005	79.7885	2.23846	447.692		0.0108	117.265	3.85472	356.919			0.018	19.2305	0.01063	4.7705			0.0198	950.588	0.01063	493.43
0.01125	119.683	7.0735	628.756		0.0108	117.265	3.22616	298.719			0.0279	13.9713	0.00938	10.3287			0.0324	418.131	0.01125	613.744
0.01375	132.314	8.64615	628.811		0.0225	169.257	9.96212	442.761			0.0279	13.6625	0.00938	10.3253			0.009	993.018	0.01063	874.609
0.00313	63.0783	1.71786	549.716		0.009	107.047	2.43093	270.103			0.0252	7.97921	0.01	3.71144			0.0126	1016.11	0.01	399.838
0.00438	74.6353	2.39256	546.87		0.0333	205.91	14.2137	426.838			0.0108	13.3663	0.01063	7.65744			0.0297	596.373	0.01125	707.391
0.00438	74.6353	2.39316	547.009		0.0117	122.053	5.00452	427.737			0.018	19.205	0.01063	4.79808			0.0279	691.654	0.00938	310.154
0.00375	69.0988	2.48626	663.001		0.0153	139.573	5.75857	376.377			0.0279	13.8586	0.01063	7.63202			0.0297	593.919	0.01	983.604
0.005	79.7885	3.11154	622.308		0.0099	112.272	4.31489	435.847			0.0225	19.3208	0.01	9.15556			0.027	333.831	0.01	982.892
0.00688	93.5603	4.23605	616.153		0.0063	89.5623	1.79924	285.594			0.0279	13.7943	0.01	3.76299			0.0279	351.837	0.00875	1193.43
0.00938	109.255	6.82079	727.551		0.0063	89.5623	2.33993	371.418			0.0198	19.6648	0.00938	10.1872			0.0189	1048.76	0.01063	499.768
0.005	79.7885	3.87839	775.678		0.0099	112.272	3.82406	386.269			0.0216	5.60606	0.01	9.05934			0.0261	818.013	0.01063	500.095
0.01125	119.683	6.68988	594.656		0.0126	126.66	8.24242	654.161			0.0198	19.6306	0.00938	2.6989			0.0306	408.31	0.00875	1192.75
0.00438	74.6353	4.12506	942.871		0.0054	82.9186	2.49242	461.56			0.0261	18.4948	0.00875	10.8919			0.0072	948.139	0.01063	865.413
0.00313	63.0783	1.83729	587.932		0.0225	169.257	11.4817	510.297			0.0261	9.6286	0.00875	10.8862			0.0252	843.319	0.01063	500.995
0.00375	69.0988	2.91692	777.846		0.0072	95.7462	2.29568	318.845			0.0261	18.4519	0.01063	7.39487			0.0198	1043.37	0.01	406.059
0.00313	63.0783	2.38462	763.077		0.0054	82.9186	1.82796	338.511			0.0243	19.4067	0.00938	10.1231			0.018	1027.97	0.0075	1287.74
0.005	79.7885	3.75123	750.245		0.0135	131.106	5.12804	379.855			0.0126	15.0484	0.01063	4.91241			0.0225	841.991	0.01	976.48
0.00625	89.2062	5.25962	841.538		0.0117	122.053	5.0939	435.376			0.0261	9.72329	0.01063	7.36615			0.018	1026.72	0.00688	1345.8
0.00438	74.6353	2.4139	551.748		0.0072	95.7462	2.4531	340.709			0.0261	9.72696	0.01063	7.33239			0.0189	973.5	0.00938	1086.63
0.0125	126.157	16.2004	1296.03		0.0108	117.265	4.4729	414.157			0.018	19.0909	0.01063	7.31502			0.0054	897.868	0.01063	505.225
0.00563	84.6284	4.11598	731.729		0.0099	112.272	3.4492	348.404			0.0252	19.5921	0.01	8.93657			0.0144	1018.13	0.01063	858.623
0.00375	69.0988	2.45846	655.59		0.0162	143.619	6.49118	400.69			0.0252	19.5606	0.0075	10.9579			0.0261	812.414	0.01125	627.12
0.0075	97.7205	5.43947	725.262		0.0126	126.66	4.25758	337.903			0.0261	9.87846	0.01	8.9265			0.0315	510.48	0.01	410.462
0.00688	93.5603	4.27964	622.493		0.0045	75.694	1.85799	412.886			0.0261	9.91875	0.01	8.92266			0.0261	812.04	0.01063	507.427
0.01438	135.288	10.1992	709.513		0.0189	155.126	10.0911	533.921			0.0252	19.4091	0.01063	7.24637			0.0126	1012.64	0.01125	690.757
0.00375	69.0988	3.15208	840.555		0.0171	147.555	5.61469	328.345			0.0261	10	0.01063	4.97982			0.0081	975.441	0.01125	628.756
0.00938	109.255	11.0201	1175.48		0.0162	143.619	9.41919	581.432			0.027	12.5172	0.00875	10.7725			0.0306	535.128	0.01	411.935
0.00438	74.6353	2.73846	625.934		0.0117	122.053	7.16952	612.78			0.0243	7.65693	0.00938	9.99487			0.0144	1016.44	0.01125	690.072
0.00313	63.0783	2.02138	646.842		0.0054	82.9186	2.31061	427.89			0.0225	18.9448	0.01063	4.99183			0.0198	939.913	0.00625	1411.13
0.00375	69.0988	2.41231	643.282		0.0099	112.272	3.30548	333.887			0.0252	19.336	0.01	3.93098			0.0279	678.547	0.00938	1079.79
0.00438	74.6353	2.92407	668.359		0.0117	122.053	3.86261	330.138			0.027	15.5907	0.01063	7.17415			0.018	1019.85	0.01125	632.443
0.005	79.7885	3.97509	795.018		0.0099	112.272	3.0303	306.091			0.0207	19.3958	0.01063	7.16239			0.018	1019.25	0.01	415.795
0.00375	69.0988	1.9464	519.041		0.0099	112.272	3.7279	376.556			0.0207	19.3866	0.00938	9.96813			0.0297	581.401	0.00813	1236.2
0.00438	74.6353	2.76973	633.08		0.009	107.047	3.37972	375.524			0.0234	18.8189	0.01	3.94576			0.0288	627.72	0.0075	1280.48
0.00438	74.6353	2.93151	670.06		0.0054	82.9186	2.25	416.667			0.0189	19.3502	0.01	3.94844			0.018	1016.3	0.01	416.518
0.00375	69.0988	2.19385	585.026		0.0126	126.66	7.06019	560.332			0.0234	18.7944	0.01063	5.02298			0.0279	675.597	0.01063	846.761
0.00375	69.0988	2.14154	571.077		0.0054	82.9186	2.28788	423.681			0.027	12.6457	0.00938	9.93846			0.018	1015.13	0.01063	515.105
0.00563	84.6284	5.45183	969.215		0.018	151.388	10.4545	580.808			0.018	18.9274	0.01	3.96199			0.0189	1023.82	0.01	960
0.00375	69.0988	2.47112	658.966		0.0081	101.554	3.46816	428.167			0.0252	19.229	0.00938	9.92416			0.0279	361.265	0.01125	676.491
0.00625	89.2062	5.72496	915.994		0.0045	75.694	2.73173	607.051			0.0216	19.1061	0.01063	5.04089			0.0261	803.214	0.0075	1276.38
0.005	79.7885	3.663	732.601		0.0099	112.272	4.34158	438.543			0.0144	16.4851	0.01063	5.04164			0.0225	836.219	0.01125	675.477
0.00563	84.6284	3.04615	541.538		0.0126	126.66	3.99488	317.054			0.0153	17.1557	0.00938	9.91526			0.0288	399.764	0.01063	841.325
0.00813	101.711	9.0044	1108.23		0.0072	95.7462	2.75568	382.734			0.0243	18.9153	0.00938	9.91486			0.0315	504.249	0.01063	518.299
0.00563	84.6284	5.82019	1034.7		0.0198	158.777	14.3576	725.132			0.0261	10.2652	0.00938	9.89556			0.0216	278.895	0.01063	839.587
0.00438	74.6353	4.15831	950.471		0.0225	169.257	7.31327	325.034			0.0225	18.8149	0.01063	7.04033			0.0261	324.862	0.01125	672.576
0.00563	84.6284	2.95481	525.299		0.0135	131.106	8.06818	597.643			0.0252	19.1267	0.01	3.99838			0.0252	837.178	0.01	424.442
0.00438	74.6353	2.62878	600.865		0.0117	122.053	7.54308	644.707			0.027	12.8247	0.01063	7.03263			0.027	337.07	0.01	424.615
0.00563	84.6284	4.22409	750.95		0.018	151.388	8.20707	455.948			0.0153	17.113	0.01063	7.00202			0.0252	836.481	0.00938	1066.12
0.00563	84.6284	5.77596	1026.84		0.0072	95.7462	2.44062	338.975			0.0261	17.5758	0.01063	6.99105			0.0288	401.585	0.01063	835.475
0.0125	126.157	11.3081	904.647		0.0108	117.265	5.36891	497.121			0.0261	10.4246	0.01063	6.98893			0.0261	798.212	0.01	951.309
0.00375	69.0988	1.99692	532.513		0.0162	143.619	5.20864	321.521			0.0162	17.8718	0.01	8.66733			0.018	1003.9	0.01063	523.734
0.005	79.7885	2.8836	576.72		0.009	107.047	3.48255	386.95			0.027	12.9298	0.01063	6.9746			0.0045	829.481	0.01	427.61
0.01125	119.683	10.5106	934.276		0.0063	89.5623	2.93622	466.066			0.027	12.939	0.01	8.65725			0.0288	611.772	0.01125	665.846
0.00625	89.2062	4.38695	701.911		0.0126	126.66	6.74133	535.026			0.0252	19.0027	0.00938	9.83792			0.0171	1003.31	0.00938	1063.27
0.00563	84.6284	3.38741	602.207		0.0063	89.5623	2.71212	430.495			0.0261	17.4621	0.00938	2.90769			0.0306	424.732	0.01	428.166
0.00375	69.0988	2.20615	588.308		0.0153	139.573	4.28889	280.32			0.0234	18.5438	0.01063	5.09926			0.0207	890.454	0.01125	663.719
0.00438	74.6353	2.47345	565.36		0.009	107.047	2.86731	318.59			0.0234	18.5405	0.01063	6.94788			0.0279	366.32	0.01	948.132
0.01313	129.272	19.5077	1486.3		0.0099	112.272	5.4002	545.475			0.027	14.9164	0.00938	9.7978			0.0306	425.523	0.01	429.798
0.00438	74.6353	2.38681	545.557		0.0135	131.106	5.64234	417.951			0.0198	19.137	0.01	4.06059			0.0198	930.748	0.01	947.439
0.00875	105.55	9.54017	1090.31		0.0189	155.126	6.08305	321.855			0.027	13.0286	0.01063	5.12821			0.0297	440.578	0.00938	1060.1
0.005	79.7885	2.5304	506.081		0.0072	95.7462	2.67992	372.212			0.0225	6.65186	0.00813	10.7728			0.018	998.139	0.01	946.436
0.00938	109.255	9.00377	960.402		0.0369	216.755	24.2317	656.686			0.0117	13.8796	0.01	4.10462			0.018	997.151	0.01125	660.744
0.00375	69.0988	2.33846	623.59		0.0063	89.5623	3.12834	496.562			0.0207	19.0804	0.01063	5.16808			0.0297	567.863	0.01125	660.171
0.00438	74.6353	2.30407	526.645		0.009	107.047	4.36782	485.313			0.0243	18.6318	0.01	8.51043			0.0252	315.888	0.00938	1058.58
0.00563	84.6284	3.38982	602.635		0.0171	147.555	9.91342	579.732			0.0252	18.8263	0.01	8.49915			0.0099	214.442	0.01063	826.705
0.005	79.7885	3.5326	706.52		0.0144	135.405	13.4182	931.818			0.0234	18.4349	0.01063	5.17949			0.0306	430.006	0.00938	1057.63
0.00688	93.5603	3.93754	572.734		0.0063	89.5623	2.86096	454.121			0.0243	18.5662	0.01	4.11935			0.0207	889.282	0.00938	1057.58
0.00438	74.6353	3.10372	709.422		0.0063	89.5623	2.74411	435.573			0.0234	18.4113	0.01063	5.18974			0.027	694.725	0.01125	657.504
0.00688	93.5603	3.61338	525.582		0.0108	117.265	3.56061	329.686			0.027	13.2071	0.01063	6.7295			0.0279	368.624	0.01	943.077
0.0075	97.7205	7.09164	945.552		0.009	107.047	4.19623	466.248			0.027	13.2889	0.00938	9.6656			0.0207	888.911	0.00938	1055.53
0.01063	116.311	13.6484	1284.56		0.0144	135.405	5.02828	349.186			0.0261	10.9227	0.01063	6.70953			0.0288	604.16	0.01125	653.333
0.00375	69.0988	3.62154	965.744		0.0072	95.7462	1.68026	233.37			0.0261	10.9352	0.01063	5.2188			0.0306	515.735	0.01063	531.459
0.005	79.7885	2.29353	458.706		0.0135	131.106	5.28539	391.51			0.0261	16.9697	0.01	4.15795			0.0315	496.496	0.01063	820.513
0.01375	132.314	6.15978	447.984		0.0117	122.053	5.85254	500.217			0.0261	16.9108	0.01	8.41061			0.0225	295.638	0.01	938.375
0.00875	105.55	15.8954	1816.62		0.0099	112.272	4.00155	404.197			0.0252	8.35498	0.00813	10.6894			0.0243	821.693	0.01063	534.261
0.005	79.7885	2.30672	461.343		0.0495	251.049	21.2507	429.308			0.0171	18.2015	0.01	4.16518			0.0261	787.594	0.00813	1215.51
0.005	79.7885	2.40977	481.954		0.0063	89.5623	2.5425	403.571			0.0261	11.037	0.01063	6.62897			0.0252	316.635	0.00938	1049.38
0.00375	69.0988	2.16923	578.462		0.0117	122.053	4.77483	408.105			0.0234	18.1987	0.01063	6.62869			0.0279	653.32	0.00813	1214.52
0.00813	101.711	4.93962	607.953		0.0144	135.405	10.5662	733.763			0.027	14.1505	0.01063	5.24269			0.018	983.89	0.01063	535.901
0.00375	69.0988	2.06462	550.564		0.0162	143.619	6.7303	415.451			0.027	14.1266	0.01	8.36424			0.0189	959.195	0.01063	815.701
0.0075	97.7205	4.21062	561.416		0.0144	135.405	8.39145	582.739			0.0261	11.0671	0.00875	10.4425			0.0279	372.548	0.00938	347.543
0.00438	74.6353	3.23226	738.802		0.0162	143.619	6.13636	378.788			0.0252	18.4311	0.00813	10.6626			0.0297	450.613	0.01063	538.167
0.005	79.7885	3.34799	669.597		0.0081	101.554	3.88968	480.207			0.0261	11.102	0.00875	10.4366			0.0315	413.223	0.01063	538.755
0.00625	89.2062	8.15385	1304.62		0.0108	117.265	3.95202	365.928			0.0153	16.8939	0.01	8.35094			0.0099	996.959	0.01	442.493
0.00313	63.0783	2.09615	670.769		0.0198	158.777	6.70694	338.734			0.027	13.5817	0.01063	6.58503			0.018	247.278	0.00938	1045.1
0.005	79.7885	3.7011	740.22		0.0135	131.106	5.27273	390.572			0.0252	18.3832	0.01063	6.57308			0.0297	451.595	0.01063	540.365
0.00438	74.6353	3.11216	711.351		0.0162	143.619	7.63158	471.085			0.027	13.5914	0.01063	6.56923			0.0288	589.61	0.01	928.547
0.00375	69.0988	3.97265	1059.37		0.0072	95.7462	2.61364	363.005			0.0261	16.7178	0.01063	6.53462			0.0288	588.772	0.00813	1209.36
0.00625	89.2062	3.05175	488.28		0.0063	89.5623	2.81987	447.598			0.0243	18.2026	0.01	8.2957			0.0054	889.588	0.01063	542.415
0.00688	93.5603	9.25235	1345.8		0.0063	89.5623	2.07071	328.684			0.0261	11.1911	0.01	4.24442			0.0288	586.895	0.01063	543.024
0.00563	84.6284	5.4351	966.239		0.0144	135.405	4.19328	291.2			0.0243	18.1919	0.01063	6.48346			0.0162	997.033	0.01063	543.469
0.00563	84.6284	2.60513	463.134		0.0081	101.554	3.77081	465.532			0.0216	6.02413	0.01	4.24615			0.0135	1001.76	0.01	447.322
0.0075	97.7205	5.2905	705.4		0.0081	101.554	5.77531	713.001			0.0198	18.8217	0.01063	6.47917			0.0288	585.28	0.01	448.093
0.00438	74.6353	3.04814	696.717		0.018	151.388	8.49421	471.901			0.018	18.5035	0.01063	5.31004			0.0306	503.487	0.01	448.261
0.0075	97.7205	4.33143	577.524		0.0099	112.272	3.77273	381.084			0.018	18.481	0.0075	10.6624			0.0315	429.919	0.01063	545.959
0.00563	84.6284	2.91124	517.554		0.0099	112.272	5.27072	532.396			0.0261	11.374	0.01	8.24615			0.0315	436.004	0.01	450.555
0.005	79.7885	4.01758	803.516		0.0153	139.573	7.03176	459.592			0.0252	8.73543	0.01063	5.31351			0.0315	436.508	0.01063	548.664
0.01125	119.683	13.9069	1236.17		0.0099	112.272	4.96495	501.51			0.0252	8.78788	0.01063	6.44875			0.0144	997.902	0.01063	549.197
0.00375	69.0988	3.38865	903.64		0.0081	101.554	2.57925	318.426			0.0261	16.3939	0.01063	6.44639			0.0252	824.545	0.00938	1031
0.00563	84.6284	4.81202	855.47		0.0063	89.5623	7.46701	1185.24			0.0234	7.54113	0.01063	5.32308			0.0315	455.957	0.01	915.556
0.00563	84.6284	4.38722	779.95		0.009	107.047	2.82599	313.999			0.0207	18.6834	0.01063	6.43784			0.0288	577.736	0.01063	551.426
0.00813	101.711	6.57055	808.683		0.0063	89.5623	2.68939	426.888			0.0216	18.4479	0.01	4.2761			0.0108	997.825	0.00688	1311.99
0.005	79.7885	5.88132	1176.26		0.0054	82.9186	3.15152	583.614			0.0252	18.0529	0.01	4.28166			0.0135	999.388	0.01	456.384
0.00875	105.55	4.04103	461.831		0.0081	101.554	4.66856	576.365			0.0126	14.5665	0.01	8.19127			0.0315	473.201	0.00438	1528.08
0.00563	84.6284	2.34685	417.218		0.009	107.047	4.98647	554.052			0.0225	6.88769	0.01063	6.39636			0.0261	771.121	0.00938	362.667
0.00625	89.2062	4.06606	650.57		0.0126	126.66	7.83718	621.998			0.0234	17.898	0.01063	6.38016			0.0315	475.188	0.00875	1135.28
0.01438	135.288	11.6183	808.23		0.0072	95.7462	3.42287	475.398			0.0261	16.317	0.01063	6.37006			0.0297	460.572	0.01063	555.019
0.00375	69.0988	1.89912	506.431		0.0045	75.694	2.37847	528.549			0.0243	17.939	0.01	4.29798			0.0297	537.348	0.01	460.243
0.01063	116.311	12.0181	1131.11		0.0045	75.694	2.01464	447.697			0.0234	17.8805	0.01063	6.34292			0.0306	462.531	0.01063	557.446
0.00625	89.2062	2.50163	400.261		0.009	107.047	3.83467	426.074			0.0171	18.0192	0.01063	5.36802			0.0306	497.623	0.01	461.033
0.00438	74.6353	4.08117	932.838		0.0054	82.9186	2.71261	502.335			0.0261	16.2552	0.01063	6.33436			0.0297	460.889	0.01	461.497
0.00625	89.2062	2.40724	385.158		0.0081	101.554	3.83265	473.166			0.0162	17.504	0.01	8.11282			0.0297	461.029	0.01	905.934
0.00625	89.2062	4.76703	762.725		0.0135	131.106	7.67677	568.649			0.0234	17.8487	0.01063	6.29744			0.0288	570.773	0.00313	1374.38
0.00688	93.5603	6.20436	902.453		0.0162	143.619	5.75175	355.046			0.0234	17.846	0.00938	9.3686			0.0216	283.601	0.00938	367.801
0.00438	74.6353	2.24085	512.194		0.0108	117.265	2.79556	258.848			0.0261	16.1841	0.01063	5.39141			0.0306	468.776	0.01	463.59
0.00438	74.6353	3.43846	785.934		0.0153	139.573	9.33064	609.845			0.0216	6.12579	0.00813	10.5208			0.018	968.299	0.01	463.644
0.00438	74.6353	3.03932	694.701		0.0063	89.5623	2.47067	392.171			0.018	18.3573	0.01063	6.25627			0.0063	911.229	0.00625	1377.86
0.00375	69.0988	2.43385	649.026		0.0072	95.7462	3.76187	522.482			0.0252	9.08775	0.01063	6.224			0.0216	854.069	0.01063	780.608
0.00375	69.0988	4.07077	1085.54		0.009	107.047	3.31585	368.428			0.018	18.3464	0.01	8.04103			0.0072	932.105	0.00813	1190.32
0.00688	93.5603	3.26886	475.471		0.0063	89.5623	2.7175	431.349			0.0261	16.0673	0.01063	6.19352			0.0297	526.185	0.01	466.325
0.00625	89.2062	3.61492	578.387		0.009	107.047	3.33563	370.625			0.0225	17.9732	0.00938	3.25821			0.0288	564.356	0.01	466.462
0.0125	126.157	12.7142	1017.13		0.0063	89.5623	2.48106	393.819			0.0153	16.704	0.01063	6.16393			0.018	967.349	0.01	466.667
0.00438	74.6353	2.19702	502.177		0.0126	126.66	7.73535	613.917			0.0198	18.6103	0.01063	6.16343			0.0306	472.752	0.01063	775.066
0.00438	74.6353	2.93052	669.833		0.0117	122.053	4.45982	381.181			0.0225	17.9214	0.00938	9.26154			0.0063	910.718	0.00875	1121.94
0.00375	69.0988	1.57478	419.941		0.0108	117.265	3.40909	315.657			0.018	18.2935	0.01063	5.473			0.0261	330.449	0.01	893.656
0.005	79.7885	2.42735	485.47		0.0072	95.7462	3.62471	503.432			0.0225	17.897	0.01	4.42493			0.0054	885.448	0.01	892.65
0.00375	69.0988	2.01009	536.024		0.0126	126.66	4.42584	351.257			0.0252	9.26136	0.01063	6.04943			0.0081	957.993	0.01063	569.358
0.00438	74.6353	2.99504	684.58		0.0045	75.694	2.10195	467.1			0.0207	5.37311	0.01	7.886			0.0261	741.112	0.01	892.266
0.01625	143.841	8.40529	517.249		0.0045	75.694	1.75398	389.773			0.0216	18.2251	0.01063	5.50692			0.0288	560.29	0.01063	770.082
0.00625	89.2062	4.11222	657.955		0.0198	158.777	6.88721	347.839			0.0261	15.8496	0.00938	9.18316			0.0171	981.865	0.00875	1118.54
0.00438	74.6353	2.09677	479.263		0.0045	75.694	1.7283	384.067			0.018	18.2723	0.01	7.87077			0.0135	994.707	0.01	473.322
0.00313	63.0783	1.62821	521.026		0.0162	143.619	5.95089	367.339			0.0261	11.9252	0.01	4.47322			0.0261	729.379	0.01063	766.814
0.00563	84.6284	2.79669	497.189		0.0054	82.9186	2.07576	384.4			0.0261	11.9409	0.00813	10.3822			0.0279	625.068	0.01	474.664
0.01	112.838	7.42703	742.703		0.009	107.047	3.58815	398.684			0.0225	17.8591	0.01	4.48093			0.0297	469.579	0.00875	1115.91
0.00313	63.0783	2.01252	644.005		0.009	107.047	3.4068	378.533			0.0261	15.8053	0.01	4.48261			0.0261	724.133	0.00938	380.718
0.005	79.7885	4.47692	895.385		0.0171	147.555	9.60055	561.436			0.0216	6.21212	0.00938	9.13195			0.0234	804.225	0.01	476.599
0.00563	84.6284	3.74296	665.415		0.018	151.388	4.915	273.056			0.0207	18.4324	0.01063	5.92287			0.0243	315.1	0.00813	1178.9
0.00688	93.5603	5.86968	853.772		0.0162	143.619	6.14455	379.293			0.0261	15.7354	0.01	4.50555			0.0198	907.812	0.01	478.621
0.005	79.7885	4.79615	959.231		0.0045	75.694	2.35362	523.027			0.0252	9.41756	0.01063	5.89708			0.0261	708.614	0.01	479.663
0.00313	63.0783	2.00769	642.462		0.0108	117.265	4.01723	371.965			0.0207	18.4081	0.01063	5.56467			0.0261	706.97	0.00938	999.317
0.00438	74.6353	2.26241	517.122		0.0117	122.053	5.49892	469.993			0.0207	18.4005	0.00938	3.4			0.0252	815.13	0.01063	756.018
0.00688	93.5603	4.1938	610.007		0.0189	155.126	9.03821	478.212			0.0261	12.0819	0.01063	5.8589			0.0297	471.998	0.01063	580.088
0.01688	146.581	22.5129	1334.1		0.0153	139.573	6.43451	420.556			0.0243	17.5092	0.01063	5.83522			0.0234	803.178	0.01063	580.134
0.0075	97.7205	5.99732	799.643		0.009	107.047	2.18337	242.597			0.0207	5.42443	0.01063	5.82956			0.0054	883.838	0.01063	755.685
0.00563	84.6284	4.08757	726.68		0.0117	122.053	3.25758	278.425			0.0261	15.6146	0.01063	5.80081			0.0063	228.863	0.01	482.545
0.00375	69.0988	2.12308	566.154		0.0225	169.257	8.66342	385.041			0.0261	12.1378	0.0075	10.4235			0.0279	609.356	0.01	482.698
0.00313	63.0783	2.05953	659.05		0.0081	101.554	3.48485	430.228			0.0234	17.4787	0.01063	5.77436			0.0288	551.768	0.00688	1292.66
0.00375	69.0988	2.58154	688.41		0.0063	89.5623	2.38759	378.982			0.0198	18.4288	0.01	4.56384			0.0279	607.186	0.01063	753.906
0.00625	89.2062	3.00362	480.579		0.0126	126.66	3.88616	308.425			0.0261	15.5444	0.01063	5.76963			0.0144	985.792	0.00875	1106.29
0.00313	63.0783	2.41043	771.338		0.0063	89.5623	2.61975	415.833			0.0261	15.5056	0.00938	3.44814			0.0288	549.157	0.00813	1172.81
0.00813	101.711	5.92776	729.57		0.0081	101.554	6.09649	752.653			0.0171	17.7666	0.00813	10.2939			0.0288	548.661	0.01063	752.353
0.005	79.7885	2.59194	518.388		0.0153	139.573	12.8157	837.625			0.0126	14.3492	0.01	7.67152			0.0162	984.474	0.01	485.128
0.00563	84.6284	7.43221	1321.28		0.0081	101.554	4.44519	548.789			0.0252	17.2252	0.01063	5.76316			0.0171	975.766	0.01063	582.92
0.00563	84.6284	4.36781	776.5		0.0198	158.777	25.5128	1288.53			0.0189	18.3992	0.00938	9.00485			0.0252	811	0.01063	750.482
0.00813	101.711	5.21962	642.415		0.0162	143.619	13.9853	863.287			0.0216	17.9638	0.00938	9.00377			0.0162	983.165	0.01	487.401
0.005	79.7885	3.77729	755.458		0.0126	126.66	6.56566	521.084			0.0162	17.2273	0.01063	5.74138			0.0279	582.52	0.00875	1102.39
0.00875	105.55	7.51992	859.419		0.0252	179.125	13.1505	521.844			0.0225	7.12121	0.01	7.64103			0.0135	989.525	0.01063	585.788
0.00375	69.0988	2.26154	603.077		0.0135	131.106	8.60435	637.36			0.0216	6.32997	0.01063	5.72428			0.0135	221.315	0.00938	392.335
0.00375	69.0988	2.17539	580.103		0.009	107.047	6.71029	745.587			0.018	18.0702	0.01063	5.71802			0.0279	577.777	0.01063	747.498
0.00688	93.5603	4.55072	661.922		0.009	107.047	6.89171	765.746			0.0252	9.88636	0.01063	5.64675			0.0108	991.608	0.00938	392.615
0.00625	89.2062	3.87692	620.308		0.0225	169.257	33.3948	1484.21			0.0198	4.6875	0.00875	9.93369			0.0288	541.16	0.00938	987.897
0.0075	97.7205	3.37436	449.915		0.0198	158.777	15.4697	781.298			0.0225	17.5196	0.00938	8.96119			0.0171	971.876	0.01	490.285
0.00375	69.0988	1.79692	479.179		0.0081	101.554	5.63017	695.082			0.0171	17.669	0.01063	5.69395			0.0288	438.88	0.01063	588.825
0.00375	69.0988	2.07011	552.03		0.009	107.047	6.14555	682.838			0.0243	17.1422	0.01	4.60243			0.0081	950.387	0.01	866.733
0.0075	97.7205	3.32308	443.077		0.018	151.388	8.87544	493.08			0.0225	7.15779	0.01	7.60342			0.0279	559.791	0.00875	1097.85
0.00563	84.6284	3.12596	555.726		0.0081	101.554	2.88578	356.269			0.0216	17.8677	0.01063	5.67652			0.0279	556.492	0.01	492.121
0.005	79.7885	3.00366	600.733		0.0126	126.66	6.29197	499.363			0.0234	7.82584	0.01	4.61033			0.0216	843.755	0.01	865.725
0.00438	74.6353	2.68089	612.776		0.0126	126.66	10.2121	810.486			0.0261	12.6865	0.01	7.58359			0.0153	977.849	0.01	493.826
0.00688	93.5603	3.85566	560.823		0.0063	89.5623	3.63636	577.201			0.0216	6.3932	0.01	4.61497			0.0216	287.598	0.00875	1094.67
0.00375	69.0988	1.82769	487.385		0.0081	101.554	5.08275	627.5			0.0261	12.7112	0.00938	8.92051			0.027	353.342	0.01063	592.7
0.005	79.7885	2.60876	521.751		0.0117	122.053	5.19676	444.167			0.0252	10.1483	0.01	7.56355			0.0072	923.588	0.00875	1093.07
0.00625	89.2062	3.02918	484.668		0.0153	139.573	7.10299	464.248			0.0252	16.914	0.01	7.55385			0.0153	977.355	0.00938	979.537
0.00813	101.711	5.31154	653.728		0.0108	117.265	5.75325	532.708			0.0261	12.7288	0.00813	10.2281			0.0162	977.553	0.00938	400.577
0.00563	84.6284	3.84095	682.835		0.0144	135.405	8.05944	559.683			0.0261	12.729	0.01	4.6359			0.0162	977.527	0.01	497.322
0.00563	84.6284	5.45529	969.829		0.018	151.388	12.9312	718.402			0.018	17.9665	0.01	4.63644			0.0243	798.63	0.01063	734.649
0.00813	101.711	10.5208	1294.87		0.0126	126.66	11.6414	923.922			0.0261	12.7683	0.01	4.66325			0.0081	947.7	0.00938	401.918
0.00875	105.55	9.44	1078.86		0.0198	158.777	10.7849	544.694			0.018	17.9487	0.01	4.66462			0.0189	260.542	0.00688	1282.2
0.00313	63.0783	1.75698	562.232		0.0099	112.272	4.53867	458.452			0.0261	12.7893	0.01	4.66667			0.0144	223.914	0.01063	596.175
0.00563	84.6284	3.02797	538.306		0.0072	95.7462	4.07662	566.197			0.0243	8.38853	0.00813	10.1927			0.0189	932.84	0.00875	1090.31
0.00563	84.6284	3.18154	565.607		0.0162	143.619	12.7676	788.124			0.0171	17.5311	0.01	7.48034			0.009	971.115	0.01063	596.98
0.00375	69.0988	2.6633	710.214		0.0117	122.053	7.01102	599.232			0.0234	16.9364	0.01	7.45796			0.0234	792.469	0.00938	974.075
0.015	138.198	29.8986	1993.24		0.0207	162.345	14.4788	699.46			0.0252	16.6684	0.00938	3.56923			0.0234	792.33	0.00938	404.63
0.0075	97.7205	3.9276	523.68		0.0189	155.126	17.1141	905.507			0.0243	8.49802	0.00875	9.817			0.009	970.396	0.01063	599.535
0.00563	84.6284	3.95172	702.527		0.0108	117.265	7.62987	706.469			0.0261	14.6069	0.01	7.44516			0.0117	988.404	0.01063	600.486
0.005	79.7885	4.04347	808.694		0.0063	89.5623	3.36755	534.531			0.0243	8.5303	0.01	7.42703			0.0189	929.626	0.00688	1279.2
0.00313	63.0783	2	640		0.0135	131.106	13.4917	999.388			0.0225	17.224	0.01	7.41539			0.0198	893.38	0.00688	1279.03
0.01375	132.314	9.24835	672.607		0.0117	122.053	10.5226	899.369			0.0171	17.4922	0.00875	9.78722			0.0135	980.172	0.01	503.267
0.00313	63.0783	1.76949	566.237		0.0153	139.573	7.81941	511.073			0.0189	18.1288	0.00938	8.75612			0.0198	268.016	0.01	851.043
0.00625	89.2062	3.35614	536.983		0.0162	143.619	8.69418	536.678			0.0234	7.94893	0.00875	9.76425			0.027	652.548	0.01063	602.01
0.00688	93.5603	4.54145	660.574		0.0081	101.554	4.70103	580.374			0.0261	14.468	0.01	4.73322			0.0189	928.315	0.00875	1084.36
0.00375	69.0988	2.98154	795.077		0.0045	75.694	2.79661	621.469			0.0252	16.5328	0.01	4.74664			0.0252	796.144	0.01	849.914
0.0075	97.7205	6.69363	892.483		0.0162	143.619	10.9809	677.831			0.0243	8.72039	0.01	7.3166			0.0279	408.556	0.00813	1152.11
0.00625	89.2062	4.30583	688.932		0.0045	75.694	2.78505	618.901			0.0225	7.31327	0.01	4.76599			0.0153	970.489	0.00688	1275.79
0.00938	109.255	4.68191	499.404		0.0135	131.106	7.38345	546.922			0.0198	17.9747	0.00938	8.69673			0.027	364.759	0.01063	720.7
0.0075	97.7205	4.26063	568.084		0.018	151.388	13.2468	735.931			0.0243	16.6379	0.01	4.78621			0.0288	457.931	0.01063	605.914
0.00375	69.0988	2.54031	677.415		0.018	151.388	16.9813	943.408			0.0243	8.80094	0.00938	3.67814			0.0234	787.815	0.01	507.938
0.00688	93.5603	8.08507	1176.01		0.0198	158.777	14.3469	724.593			0.0243	16.6243	0.00938	3.68077			0.0261	337.668	0.01063	606.719
0.00625	89.2062	3.53287	565.259		0.0081	101.554	7.15791	883.692			0.0225	7.3262	0.01	4.79663			0.0234	786.806	0.01063	606.941
0.00563	84.6284	6.38705	1135.47		0.0081	101.554	5.06543	625.361			0.0243	16.5985	0.00875	9.68			0.0045	815.603	0.00938	412.07
0.00375	69.0988	2.85549	761.463		0.0072	95.7462	5.82476	808.994			0.0261	14.2949	0.01	7.23836			0.027	646.697	0.01063	718.307
0.00625	89.2062	8.92066	1427.31		0.0171	147.555	9.94343	581.487			0.0243	8.88976	0.00813	10.0442			0.0153	966.474	0.00875	1078.86
0.00375	69.0988	2.21231	589.949		0.0225	169.257	14.0511	624.493			0.0135	14.8453	0.01	4.82545			0.0216	831.657	0.01	509.005
0.00438	74.6353	2.11414	483.233		0.0054	82.9186	3.5	648.148			0.0225	7.35201	0.00875	9.64594			0.0225	306.12	0.01	510.33
0.0075	97.7205	5.77738	770.317		0.0072	95.7462	5.70217	791.968			0.0252	10.8504	0.01	4.82698			0.027	643.85	0.01	510.553
0.00375	69.0988	2.89231	771.282		0.0135	131.106	8.32478	616.65			0.0234	16.6607	0.00938	8.60485			0.0054	871.879	0.01	510.88
0.005	79.7885	3.36508	673.016		0.0072	95.7462	4.44129	616.846			0.018	17.71	0.00938	8.59305			0.018	943.408	0.01	841.061
0.01313	129.272	12.4336	947.319		0.0054	82.9186	3.72727	690.236			0.0225	17.0009	0.01	4.85128			0.027	643.472	0.00688	1272.99
0.00813	101.711	9.868	1214.52		0.009	107.047	4.50413	500.459			0.0261	13.4444	0.01	7.13925			0.0279	534.83	0.01063	609.805
0.01875	154.51	16.0515	856.081		0.0135	131.106	9.61174	711.981			0.0207	17.741	0.00875	9.60615			0.0072	914.068	0.00938	960.517
0.00688	93.5603	5.47451	796.292		0.027	185.412	25.5487	946.249			0.0243	9.11932	0.00938	3.75541			0.0261	338.968	0.00938	960.402
0.005	79.7885	2.53382	506.764		0.0108	117.265	8.4596	783.296			0.0243	9.12496	0.01	4.87401			0.027	373.372	0.01063	610.208
0.00375	69.0988	1.8	480		0.0126	126.66	6.41099	508.808			0.0225	16.9633	0.01	7.10769			0.0279	419.97	0.00938	415.726
0.00375	69.0988	1.62154	432.41		0.0081	101.554	6.25291	771.965			0.0252	10.9661	0.00938	3.76798			0.0225	798.808	0.00875	1074.77
0.00688	93.5603	3.08915	449.33		0.0099	112.272	9.56551	966.213			0.0261	14.0404	0.00875	9.57833			0.0126	980.462	0.0075	1203.78
0.00375	69.0988	1.93251	515.335		0.009	107.047	4.36869	485.41			0.0252	16.1856	0.00875	9.56437			0.0162	964.727	0.01	513.846
0.00625	89.2062	3.04149	486.639		0.0243	175.897	22.8207	939.122			0.0207	5.79254	0.01	4.90285			0.0279	421.114	0.01	836.424
0.00375	69.0988	2.00151	533.737		0.0144	135.405	9.86717	685.22			0.0252	16.1364	0.00938	3.79341			0.0252	716.387	0.00938	418.133
0.00563	84.6284	2.35105	417.964		0.0216	165.837	14.6842	679.824			0.0261	13.933	0.00875	9.54017			0.0207	857.051	0.00938	955.861
0.00563	84.6284	4.0476	719.573		0.009	107.047	3.58356	398.174			0.0252	11.0744	0.01	4.92121			0.0216	827.208	0.01	835.093
0.00875	105.55	6.46912	739.328		0.0171	147.555	13.3176	778.807			0.0243	16.3258	0.01	4.93826			0.0288	472.984	0.01	515.676
0.00813	101.711	4.70637	579.246		0.0099	112.272	4.55703	460.306			0.0261	13.857	0.01	6.9712			0.0126	978.836	0.01	516.084
0.00875	105.55	4.32222	493.968		0.0054	82.9186	2.80303	519.08			0.0234	16.4781	0.00875	9.48819			0.0216	293.054	0.01	516.349
0.01	112.838	6.37977	637.977		0.0054	82.9186	3.90152	722.503			0.0261	13.6845	0.00938	3.86316			0.0225	796.507	0.01063	615.023
0.00313	63.0783	1.97895	633.263		0.0081	101.554	5.47101	675.434			0.0207	5.83895	0.01	4.97322			0.0279	529.388	0.01	516.772
0.00563	84.6284	2.53917	451.408		0.0144	135.405	11.0025	764.062			0.0198	5.02114	0.00688	10.316			0.0135	968.553	0.01	517.007
0.01	112.838	5.61061	561.061		0.0225	169.257	10.9683	487.48			0.0243	9.4906	0.00813	9.87604			0.0279	426.578	0.00625	1342.21
0.005	79.7885	3.10719	621.438		0.0117	122.053	10.4376	892.1			0.0243	9.54634	0.00875	9.44			0.0153	960.015	0.01	518.87
0.00438	74.6353	2.28	521.143		0.0063	89.5623	4.21676	669.328			0.0234	8.11999	0.00813	9.868			0.009	956.025	0.00938	951.521
0.00563	84.6284	2.66683	474.103		0.0081	101.554	4.14601	511.853			0.0243	9.56248	0.00938	3.89744			0.0081	932.728	0.01063	618.281
0.00375	69.0988	2.38154	635.077		0.0126	126.66	5.74242	455.748			0.0243	9.59057	0.01	6.85668			0.0171	953.615	0.01	829.57
0.01063	116.311	8.92062	839.587		0.0045	75.694	1.78604	396.898			0.0252	15.8908	0.00875	9.40427			0.0288	476.259	0.01063	618.643
0.00375	69.0988	1.63178	435.141		0.0126	126.66	5.41564	429.813			0.0198	17.6889	0.00938	3.92			0.0288	476.349	0.00938	422.974
0.00625	89.2062	6.58741	1053.99		0.0117	122.053	5.82054	497.482			0.0252	15.8586	0.00938	8.29359			0.0261	673.401	0.01063	619.767
0.00875	105.55	6.28198	717.94		0.0054	82.9186	3.37879	625.701			0.0207	17.5403	0.01	5.03267			0.0225	795.424	0.00875	1064.79
0.00625	89.2062	3.96742	634.787		0.0144	135.405	6.81409	473.2			0.0243	9.66021	0.00813	9.82609			0.0081	931.453	0.00938	425.26
0.005	79.7885	3.31923	663.846		0.0216	165.837	22.1409	1025.04			0.0234	8.1413	0.01	6.80331			0.0252	729.494	0.01	522.909
0.00313	63.0783	2.14602	686.727		0.0279	188.476	24.3382	872.337			0.0243	9.71506	0.00938	3.96539			0.0243	778.407	0.01	523.501
0.005	79.7885	2.8591	571.819		0.0243	175.897	23.8134	979.976			0.0243	16.0871	0.01	5.07939			0.0225	793.74	0.00625	1339
0.01	112.838	10.2412	1024.12		0.018	151.388	23.7224	1317.91			0.0243	9.73713	0.00875	9.31692			0.0279	431.264	0.01	824.615
0.005	79.7885	3.53553	707.106		0.009	107.047	3.21855	357.617			0.0243	9.73896	0.01	5.09005			0.0252	731.395	0.005	1466.67
0.01063	116.311	11.7472	1105.62		0.0198	158.777	14.3883	726.68			0.0216	17.1493	0.00938	3.98681			0.0234	777.72	0.01063	695.988
0.01	112.838	9.82892	982.892		0.0198	158.777	10.3087	520.642			0.0252	11.4888	0.01	5.1033			0.0288	489.181	0.00938	427.434
0.00375	69.0988	2.77846	740.923		0.0153	139.573	12.7747	834.951			0.0171	17.1566	0.01	5.10553			0.027	383.698	0.01063	623.877
0.00313	63.0783	1.64902	527.687		0.0063	89.5623	3.91496	621.422			0.0252	15.705	0.01	5.1088			0.0252	777.463	0.01063	623.903
0.00375	69.0988	2.03692	543.179		0.0099	112.272	5.6479	570.495			0.0144	15.4136	0.00938	4.00719			0.0081	929.872	0.00938	428.06
0.00625	89.2062	5.30256	848.41		0.0108	117.265	6.56566	607.931			0.0198	5.10549	0.01	6.66737			0.0207	279.833	0.00938	428.991
0.00688	93.5603	3.22854	469.606		0.0144	135.405	10.6313	738.286			0.0234	16.1977	0.00938	4.01307			0.0135	963.978	0.01063	693.285
0.005	79.7885	3.69015	738.03		0.0126	126.66	8.82504	700.4			0.0252	11.5933	0.00938	4.0218			0.0144	952.951	0.00813	1132.64
0.00688	93.5603	2.58688	376.273		0.0117	122.053	6.38071	545.36			0.0252	15.6313	0.00688	10.2195			0.0288	483.142	0.01	819.127
0.00313	63.0783	1.6718	534.974		0.0099	112.272	5.44889	550.393			0.0162	16.6851	0.01	5.13846			0.0252	776.215	0.00813	1131.37
0.00688	93.5603	4.66498	678.543		0.0171	147.555	9.01258	527.052			0.018	17.4294	0.01	6.61539			0.0153	955.635	0.01063	690.107
0.00375	69.0988	1.98242	528.645		0.0063	89.5623	5.15152	817.701			0.0252	15.5915	0.00875	9.24444			0.0045	271.401	0.00875	1056.51
0.00438	74.6353	2.39316	547.009		0.018	151.388	8.99378	499.655			0.0243	10.0732	0.00938	4.05059			0.0045	810.887	0.00938	432.063
0.00938	109.255	4.6218	492.991		0.0162	143.619	11.219	692.531			0.0126	13.8374	0.01	5.15676			0.0135	962.692	0.01	529.821
0.00563	84.6284	3.90817	694.786		0.0072	95.7462	4.25806	591.397			0.018	17.4123	0.00938	4.05207			0.0099	976.516	0.00938	432.221
0.00625	89.2062	3.45828	553.324		0.0063	89.5623	3.99682	634.416			0.0243	15.8856	0.00938	4.05207			0.0054	865.539	0.00938	432.221
0.005	79.7885	3.56191	712.381		0.0153	139.573	7.72121	504.654			0.0243	15.8756	0.01	5.16084			0.0081	927.796	0.01063	688.472
0.00625	89.2062	4.70863	753.38		0.0153	139.573	8.22529	537.6			0.0243	15.8701	0.01	5.16349			0.0045	810.363	0.00688	1259.27
0.005	79.7885	3.45495	690.989		0.0153	139.573	14.6212	955.635			0.0243	10.1189	0.01	5.16772			0.0261	669.047	0.00938	434.618
0.005	79.7885	2.4845	496.9		0.018	151.388	11.9068	661.491			0.0252	11.7506	0.00938	8.08326			0.0072	228.795	0.01063	631.485
0.00438	74.6353	2.22531	508.642		0.0081	101.554	4.91951	607.347			0.0252	11.7541	0.01	5.17007			0.0252	331.547	0.01	532.923
0.00438	74.6353	3.48586	796.767		0.0135	131.106	8.36324	619.499			0.0234	16.0923	0.00938	4.07454			0.0171	947.787	0.00938	933.986
0.00625	89.2062	9.42657	1508.25		0.0153	139.573	7.93015	518.31			0.0225	7.57752	0.00688	10.1803			0.027	577.435	0.01	811.282
0.00375	69.0988	2.35692	628.513		0.0207	162.345	13.8544	669.295			0.0243	15.84	0.01	5.18871			0.0189	905.82	0.01	534.318
0.005	79.7885	2.9011	580.22		0.0063	89.5623	3.68768	585.347			0.0252	15.4886	0.00813	9.67135			0.0081	925.926	0.01063	633.365
0.005	79.7885	2.51624	503.248		0.0279	188.476	19.2971	691.654			0.0189	17.6307	0.00875	9.16923			0.0252	683.538	0.01063	682.011
0.005	79.7885	2.60269	520.537		0.018	151.388	8.75474	486.374			0.0225	7.58387	0.00875	9.14453			0.027	552.459	0.01	534.678
0.01563	141.047	17.5445	1122.85		0.0072	95.7462	5.06975	704.131			0.0207	5.99007	0.01	5.22909			0.0189	905.507	0.00625	1330.25
0.00563	84.6284	4.42651	786.935		0.0108	117.265	11.6903	1082.44			0.0243	10.197	0.01	5.23501			0.0252	747.075	0.00875	1047.91
0.01	112.838	12.7508	1275.08		0.0252	179.125	20.4372	811			0.0252	15.4086	0.00938	4.14083			0.0216	295.981	0.00688	1254.15
0.00375	69.0988	2.04615	545.641		0.0108	117.265	7.40801	685.927			0.0252	11.9208	0.00938	7.93258			0.027	623.664	0.01	538.295
0.0075	97.7205	5.25157	700.209		0.0162	143.619	7.49053	462.378			0.0252	15.3529	0.00938	4.1627			0.0252	770.202	0.00938	927.651
0.00438	74.6353	1.78164	407.231		0.0072	95.7462	5.633	782.361			0.0189	17.5699	0.00875	9.08923			0.0207	847.355	0.01	539.077
0.00375	69.0988	2.98865	796.973		0.0441	236.96	15.3467	347.999			0.0243	10.3911	0.01	6.37977			0.0198	875.08	0.01	804.102
0.00625	89.2062	3.25501	520.802		0.0126	126.66	9.0465	717.976			0.0216	16.9029	0.00813	9.5786			0.0162	238.683	0.01063	675.214
0.00688	93.5603	5.40513	786.2		0.0396	224.545	22.4012	565.687			0.0189	17.5452	0.00875	9.05752			0.0054	862.795	0.00938	441.688
0.00688	93.5603	3.69022	536.76		0.0288	191.492	20.0235	695.261			0.0207	17.2481	0.01	5.29821			0.0207	282.075	0.00875	1045.09
0.00563	84.6284	3.31692	589.675		0.0207	162.345	10.3414	499.583			0.0243	15.6456	0.01	6.32479			0.0126	968.945	0.01063	674.108
0.01125	119.683	6.65901	591.912		0.0099	112.272	6.32519	638.908			0.0252	12.096	0.01	6.31741			0.0252	754.074	0.00813	1120.41
0.00625	89.2062	2.86527	458.443		0.0171	147.555	8.79804	514.505			0.0216	6.87344	0.00875	9.04139			0.0117	974.352	0.00813	1120.06
0.005	79.7885	2.70232	540.464		0.0099	112.272	7.57464	765.115			0.0243	10.6069	0.01	5.32923			0.0252	767.302	0.00438	1485.88
0.00375	69.0988	1.61665	431.106		0.009	107.047	6.15967	684.408			0.0243	10.6151	0.01	6.27487			0.0252	758.995	0.01	541.581
0.00625	89.2062	5.04135	806.615		0.0045	75.694	3.4022	756.045			0.0252	12.1703	0.00938	7.83207			0.0234	322.27	0.0075	1180.89
0.00438	74.6353	3.29628	753.435		0.018	151.388	14.6895	816.083			0.0243	10.6689	0.00938	4.23077			0.0261	346.285	0.00938	444.021
0.00625	89.2062	3.45641	553.026		0.0081	101.554	7.94156	980.439			0.0252	12.2002	0.00813	9.5291			0.027	398.776	0.01	542.222
0.00563	84.6284	3.12333	555.259		0.0117	122.053	7.30114	624.029			0.0198	17.3266	0.01	5.34318			0.0243	766.741	0.00875	340.814
0.00563	84.6284	3.76504	669.34		0.0072	95.7462	5	694.444			0.0252	12.2171	0.00938	4.24231			0.0045	807.349	0.00875	341.099
0.00625	89.2062	3.80233	608.373		0.0081	101.554	4.08736	504.612			0.0216	16.7735	0.01	5.34678			0.0261	347.343	0.01	544.615
0.00375	69.0988	2.19692	585.846		0.018	151.388	11.6878	649.321			0.0243	10.7459	0.00938	4.24995			0.0198	871.477	0.00875	1038.77
0.00375	69.0988	2.77733	740.621		0.0126	126.66	8.85719	702.951			0.0243	10.7664	0.00875	8.98462			0.0252	763.056	0.00938	917.85
0.00313	63.0783	1.88057	601.784		0.0054	82.9186	4.5303	838.945			0.0225	16.2341	0.00938	4.26539			0.018	923.081	0.01	546.681
0.005	79.7885	2.73462	546.923		0.018	151.388	11.5897	643.873			0.0252	15.0289	0.00875	2.98212			0.0117	970.614	0.00938	916.591
0.00438	74.6353	3.24913	742.659		0.0126	126.66	6.84742	543.446			0.0207	17.1142	0.01	6.19515			0.0108	970.286	0.01063	662.62
0.00563	84.6284	3.36779	598.718		0.0063	89.5623	5.01739	796.411			0.0198	5.30673	0.00875	2.98462			0.0243	764.039	0.01063	661.895
0.005	79.7885	3.45769	691.538		0.0099	112.272	6.71717	678.502			0.0207	17.103	0.00938	4.27611			0.0099	968.013	0.00875	1035.14
0.005	79.7885	3.46923	693.846		0.0108	117.265	7.93706	734.913			0.0198	17.2553	0.01	6.1801			0.0144	939.604	0.00938	451.282
0.0075	97.7205	3.66154	488.205		0.0117	122.053	6.07378	519.127			0.0243	10.9438	0.01	5.38295			0.0243	749.08	0.00875	1033.3
0.00563	84.6284	2.77762	493.8		0.0072	95.7462	5.77652	802.294			0.0252	12.3963	0.00938	4.28718			0.0243	748.636	0.00875	348.038
0.00813	101.711	5.15407	634.347		0.0198	158.777	15.1922	767.281			0.0144	15.1795	0.01	5.39077			0.0243	738.232	0.01063	659.014
0.00625	89.2062	6.31702	1010.72		0.009	107.047	5.1584	573.156			0.0243	10.9848	0.00875	8.92992			0.0234	764.87	0.00938	452.513
0.00625	89.2062	3.56605	570.568		0.0072	95.7462	6.26589	870.262			0.0234	8.57508	0.00938	7.72308			0.027	404.576	0.01	788.6
0.00375	69.0988	2.27138	605.7		0.0099	112.272	7.79001	786.87			0.0243	15.3382	0.00938	7.72308			0.018	921.116	0.01063	657.981
0.00875	105.55	3.54236	404.841		0.0234	172.609	19.9862	854.112			0.0234	15.6544	0.00938	4.30571			0.0243	720.545	0.01063	657.782
0.00438	74.6353	3.42928	783.836		0.0243	175.897	11.5152	473.875			0.0252	12.5046	0.01	5.41581			0.027	405.008	0.00938	453.328
0.005	79.7885	2.60952	521.905		0.0099	112.272	4.40285	444.733			0.0234	8.70288	0.00938	4.31539			0.0099	966.213	0.01	787.077
0.00313	63.0783	2.03651	651.682		0.0072	95.7462	3.26821	453.918			0.0243	11.123	0.00938	4.31949			0.0243	705.441	0.01063	656.433
0.00438	74.6353	2.86496	654.847		0.0225	169.257	12.0474	535.439			0.0252	14.8057	0.01	5.42222			0.0234	764.126	0.00813	1108.23
0.005	79.7885	4.50536	901.072		0.0081	101.554	5.16572	637.743			0.0234	8.79984	0.01	6.08851			0.027	405.593	0.00938	454.974
0.00438	74.6353	3.049	696.915		0.018	151.388	19.3872	1077.07			0.0243	15.2521	0.00875	3.04533			0.0234	762.764	0.01	553.926
0.00625	89.2062	5.31748	850.797		0.0207	162.345	15.3762	742.813			0.0243	11.2021	0.0075	9.72923			0.0234	762.649	0.00625	1318.94
0.005	79.7885	2.75202	550.404		0.0054	82.9186	3.49255	646.769			0.0234	8.8696	0.00938	7.65812			0.0162	945.989	0.01063	653.918
0.00875	105.55	15.5818	1780.78		0.0171	147.555	9.67459	565.765			0.0171	16.7899	0.00938	4.34436			0.0279	502.156	0.01	554.667
0.00563	84.6284	2.97483	528.858		0.0099	112.272	8.40796	849.289			0.0234	8.90741	0.01	5.44615			0.0117	965.527	0.00938	456.119
0.00438	74.6353	3.31464	757.632		0.0189	155.126	14.1798	750.256			0.0126	13.6455	0.01	6.04786			0.0225	778.651	0.00875	351.941
0.00375	69.0988	1.96116	522.976		0.0081	101.554	8.2197	1014.78			0.0216	16.5711	0.00938	7.63303			0.0054	857.183	0.00938	457.299
0.00563	84.6284	3.76779	669.829		0.0108	117.265	7.38472	683.77			0.0234	8.92825	0.01	5.46681			0.027	408.685	0.00875	353.016
0.005	79.7885	4.23403	846.807		0.0162	143.619	7.66458	473.122			0.0225	7.7927	0.00875	3.07949			0.0279	500.763	0.00813	1105.3
0.00813	101.711	9.87604	1215.51		0.0054	82.9186	3.3619	622.574			0.0243	11.2987	0.00938	7.61667			0.0279	464.114	0.00875	1026.81
0.00438	74.6353	2.83077	647.033		0.0207	162.345	15.3196	740.077			0.0252	12.692	0.01	6.0139			0.0117	963.388	0.01	557.14
0.00688	93.5603	2.98055	433.535		0.0144	135.405	7.97576	553.872			0.0243	11.3378	0.00938	4.37781			0.0063	880.231	0.01	558.042
0.00813	101.711	4.79872	590.611		0.0072	95.7462	4.86532	675.739			0.0243	11.3648	0.00875	3.08889			0.0279	467.73	0.00938	459.275
0.01625	143.841	8.32977	512.601		0.0225	169.257	24.4521	1086.76			0.0234	15.4798	0.01	5.99831			0.0279	496.725	0.00938	460.308
0.00313	63.0783	2.11194	675.82		0.0072	95.7462	4.8052	667.388			0.0243	11.4262	0.00938	4.39376			0.0144	931.818	0.00938	460.746
0.0075	97.7205	3.5786	477.146		0.0099	112.272	5.47794	553.327			0.0234	15.4501	0.00938	4.39393			0.0117	960.546	0.00813	1102.3
0.01063	116.311	5.72428	538.755		0.0171	147.555	22.1591	1295.85			0.0207	16.8939	0.01	5.97085			0.0063	879.162	0.01	559.838
0.005	79.7885	3.54746	709.491		0.0225	169.257	28.6497	1273.32			0.0252	14.5568	0.01	5.94731			0.0081	911.458	0.01	561.061
0.00375	69.0988	2.79692	745.846		0.0099	112.272	6.72822	679.618			0.0243	11.5029	0.00813	9.36088			0.0171	932.601	0.00875	1020.56
0.00688	93.5603	6.93664	1008.97		0.0063	89.5623	4.8436	768.825			0.0243	11.5152	0.01	5.94107			0.0279	494.418	0.00938	463.399
0.00375	69.0988	2.23692	596.513		0.0135	131.106	7.34337	543.953			0.0144	15.0594	0.01	5.93509			0.009	929.979	0.00875	359.051
0.00625	89.2062	4.46567	714.507		0.0171	147.555	6.65191	389			0.0252	14.5345	0.00875	8.78269			0.0234	746.953	0.01	566.154
0.00375	69.0988	2.02623	540.328		0.0207	162.345	13.3932	647.014			0.0252	14.5317	0.00875	3.1417			0.0108	958.661	0.00938	466.966
0.00625	89.2062	4.88671	781.874		0.018	151.388	16.3539	908.551			0.0234	15.404	0.0075	9.65802			0.027	416.888	0.00813	1095.97
0.00625	89.2062	3.25557	520.891		0.0162	143.619	11.6849	721.287			0.0243	11.5443	0.01	5.90104			0.0099	223.629	0.01	767.152
0.005	79.7885	2.59097	518.193		0.0153	139.573	23.0313	1505.32			0.0234	9.33423	0.01	5.53926			0.0117	225.7	0.01	567.966
0.01688	146.581	23.4747	1391.09		0.009	107.047	6.00781	667.534			0.0198	17.0365	0.01	5.54667			0.0207	833.241	0.00938	468.668
0.00938	109.255	3.75541	400.577		0.0189	155.126	13.9713	739.225			0.018	16.9813	0.01	5.85839			0.0126	951.132	0.00938	468.686
0.005	79.7885	2.44231	488.462		0.0081	101.554	5.69814	703.473			0.0198	17.0292	0.00938	4.46883			0.018	911.573	0.01	568.732
0.00563	84.6284	4.67172	830.527		0.0135	131.106	10.1326	750.561			0.0243	14.9866	0.01	5.8424			0.0198	860.428	0.01	569.02
0.00438	74.6353	3.20844	733.357		0.018	151.388	18.5035	1027.97			0.0171	16.6856	0.00938	4.47045			0.0144	927.656	0.01	764.103
0.00438	74.6353	1.75186	400.425		0.0063	89.5623	5.96285	946.485			0.0234	9.4407	0.01	5.5714			0.0198	860.062	0.00563	1380.65
0.00563	84.6284	3.44805	612.986		0.0234	172.609	16.1977	692.209			0.0252	12.9676	0.01	5.58042			0.0225	316.498	0.01	572.308
0.0075	97.7205	4.62911	617.215		0.0162	143.619	10.6643	658.292			0.0234	9.51933	0.00938	4.48553			0.0279	489.695	0.01	760.342
0.00438	74.6353	2.96509	677.735		0.0108	117.265	7.85354	727.179			0.0135	14.2544	0.00875	8.68308			0.009	926.181	0.00813	1089.88
0.00688	93.5603	4.46606	649.609		0.0189	155.126	26.7337	1414.48			0.0234	9.56503	0.01	5.59838			0.0261	368.912	0.01	573.292
0.0075	97.7205	3.01177	401.569		0.0171	147.555	15.5185	907.517			0.0243	14.9153	0.00938	7.41539			0.0279	478.781	0.00938	884.65
0.00438	74.6353	4.5469	1039.29		0.0189	155.126	15.8747	839.929			0.0144	15.0083	0.0075	9.60362			0.0099	951.395	0.01	573.675
0.00688	93.5603	3.82262	556.018		0.0081	101.554	3.52617	435.33			0.0207	16.7845	0.01	5.76518			0.009	925.21	0.01	758.359
0.00563	84.6284	2.8426	505.352		0.0162	143.619	14.0665	868.301			0.0252	14.3603	0.01	5.61061			0.018	908.551	0.0075	1154.99
0.00563	84.6284	3.76331	669.034		0.0081	101.554	8.2197	1014.78			0.0243	11.7803	0.00938	4.52308			0.018	908.544	0.01	756.355
0.00375	69.0988	2.0686	551.627		0.0252	179.125	15.4086	611.452			0.0234	9.65316	0.01	5.73675			0.0126	946.758	0.00625	1304.62
0.015	138.198	10.349	689.931		0.0054	82.9186	3.8152	706.519			0.0252	14.3415	0.01	5.73292			0.0108	952.764	0.00938	476.675
0.00438	74.6353	1.80447	412.449		0.027	185.412	17.3839	643.85			0.0243	14.8734	0.00938	4.53297			0.0126	946.368	0.01	576.518
0.00563	84.6284	3.0993	550.987		0.0441	236.96	31.9559	724.624			0.0189	17.12	0.00938	7.37251			0.0261	650.18	0.01	755.385
0.00813	101.711	3.37378	415.235		0.0063	89.5623	4.07014	646.053			0.0189	17.1141	0.01	5.72308			0.0252	671.191	0.00938	476.847
0.00625	89.2062	5.0724	811.584		0.0216	165.837	11.5853	536.356			0.0243	11.8687	0.00875	3.25128			0.0117	951.826	0.00875	371.575
0.005	79.7885	3.09206	618.413		0.0117	122.053	7.00325	598.568			0.0171	16.6191	0.0075	9.57285			0.0072	890.066	0.00875	1003.74
0.00938	109.255	4.05207	432.221		0.018	151.388	11.6667	648.148			0.0252	13.1505	0.00875	3.25785			0.0261	372.54	0.00938	478.456
0.005	79.7885	1.96288	392.576		0.018	151.388	12.5713	698.406			0.0243	14.8333	0.01	5.6902			0.0261	372.68	0.00875	372.325
0.00438	74.6353	1.63722	374.222		0.0171	147.555	10.8333	633.528			0.0243	14.8295	0.01	5.68732			0.0081	904.244	0.01	748.034
0.005	79.7885	3.55556	711.111		0.0135	131.106	7.90473	585.536			0.0252	13.1818	0.00938	4.55704			0.0243	684.689	0.00938	482.462
0.00375	69.0988	1.55385	414.359		0.009	107.047	4.75193	527.992			0.0252	13.1818	0.01	5.67966			0.0207	826.774	0.00875	376.264
0.00688	93.5603	3.63658	528.956		0.0126	126.66	10.1818	808.081			0.0207	16.7203	0.01	5.66154			0.027	524.092	0.00813	1080.83
0.00688	93.5603	4.2906	624.087		0.0045	75.694	2.82447	627.66			0.0234	9.87879	0.00813	9.20268			0.009	921.845	0.00938	483.516
0.00375	69.0988	2.63385	702.359		0.0171	147.555	11.6679	682.335			0.0234	15.1845	0.00875	3.29231			0.0063	873.947	0.01	745.796
0.00438	74.6353	3.20496	732.563		0.0144	135.405	5.85928	406.894			0.0243	12.013	0.00938	4.58601			0.0225	318.124	0.01	584.24
0.00938	109.255	5.52644	589.487		0.0135	131.106	7.33333	543.21			0.0216	7.14523	0.00813	9.19242			0.0207	826.232	0.00875	377.613
0.00438	74.6353	3.15236	720.539		0.0135	131.106	5.65025	418.537			0.0207	16.6852	0.00938	7.28205			0.0207	289.376	0.01	744.516
0.00688	93.5603	5.22939	760.639		0.0081	101.554	6.23847	770.182			0.0216	7.15368	0.00875	3.30411			0.0243	684.129	0.01	585.839
0.00625	89.2062	3.37809	540.494		0.0117	122.053	6.46299	552.392			0.0243	12.0779	0.00938	4.60891			0.0126	942.761	0.01	742.703
0.015	138.198	9.55922	637.281		0.0234	172.609	15.0244	642.068			0.0243	12.0985	0.00938	4.6218			0.027	523.206	0.00938	486.085
0.00563	84.6284	3.11875	554.444		0.0324	203.108	14.3697	443.51			0.0162	16.1519	0.00938	4.62885			0.0261	647.922	0.00625	1297.86
0.00313	63.0783	2.26667	725.333		0.009	107.047	5.04695	560.772			0.0252	13.3678	0.00875	8.51692			0.0216	793.948	0.00813	1077.15
0.0075	97.7205	5.98806	798.408		0.0144	135.405	10.1045	701.701			0.0243	12.1658	0.00938	4.63846			0.0126	228.221	0.01	741.538
0.01313	129.272	13.6308	1038.53		0.0117	122.053	6.35173	542.883			0.0216	7.17295	0.00938	7.21319			0.0225	765.512	0.00813	1076.11
0.00375	69.0988	2.14527	572.072		0.0063	89.5623	3.86644	613.721			0.0216	7.17849	0.00938	7.20385			0.0234	723.779	0.00875	992.352
0.00375	69.0988	1.72897	461.058		0.0216	165.837	10.0627	465.866			0.0243	12.2179	0.00938	4.64538			0.0099	944.631	0.00938	489.175
0.005	79.7885	3.45641	691.282		0.0162	143.619	9.0404	558.05			0.0225	15.6115	0.00938	4.64615			0.0243	683.065	0.01	590.104
0.00438	74.6353	1.89727	433.662		0.0117	122.053	7.05734	603.191			0.0252	13.428	0.00938	4.65574			0.0162	243.886	0.00938	862.214
0.00313	63.0783	1.94628	622.811		0.0081	101.554	7.51515	927.796			0.0225	15.6021	0.00938	7.18077			0.0099	943.972	0.00938	491.617
0.01063	116.311	5.76963	543.024		0.0117	122.053	7.72603	660.345			0.0243	14.6163	0.00875	3.37871			0.0171	922.668	0.00688	1215.74
0.00438	74.6353	2.72754	623.438		0.0063	89.5623	4.68554	743.736			0.0234	10.2836	0.00938	7.15259			0.0261	378.485	0.00938	492.991
0.00625	89.2062	2.91842	466.946		0.0099	112.272	5.79546	585.399			0.0207	16.6035	0.00813	9.10336			0.0126	228.475	0.01	593.509
0.00625	89.2062	4.2676	682.816		0.0171	147.555	15.3017	894.838			0.0234	10.2995	0.00938	7.15086			0.0144	918.575	0.00875	386.139
0.005	79.7885	2.71923	543.846		0.009	107.047	5.96419	662.687			0.0234	15.0244	0.00938	4.68191			0.0126	939.755	0.01	594.107
0.00375	69.0988	2.21846	591.59		0.0198	158.777	13.8636	700.184			0.0252	13.4801	0.00813	9.10051			0.0135	927.329	0.00938	493.744
0.00813	101.711	4.40803	542.526		0.0171	147.555	6.8536	400.795			0.0126	13.4978	0.00875	3.43162			0.0261	380.029	0.01	731.66
0.00625	89.2062	4.43357	709.371		0.0171	147.555	9.63759	563.602			0.0243	12.3117	0.00875	3.4332			0.0171	253.062	0.01	594.731
0.005	79.7885	4.34335	868.669		0.0189	155.126	16.5255	874.364			0.0216	16.156	0.00875	8.38769			0.0072	233.37	0.00938	494.769
0.00625	89.2062	5.88065	940.904		0.0225	169.257	9.72074	432.033			0.0144	14.8884	0.00875	3.46259			0.0135	926.831	0.00938	495.507
0.00688	93.5603	2.61425	380.254		0.009	107.047	8.93717	993.018			0.0216	7.20779	0.00938	4.75525			0.0108	944.164	0.00938	495.59
0.00625	89.2062	2.63905	422.249		0.0189	155.126	14.1667	749.559			0.0243	12.3557	0.00938	7.02308			0.0099	941.341	0.00813	1067.76
0.00438	74.6353	2.56228	585.665		0.0198	158.777	17.0292	860.062			0.0243	14.5339	0.00875	3.47607			0.0153	923.879	0.01	597.085
0.00563	84.6284	2.53986	451.531		0.0162	143.619	14.4825	893.981			0.0234	10.4833	0.00875	3.49112			0.0072	885.676	0.00938	496.613
0.00625	89.2062	3.74639	599.422		0.0099	112.272	4.84994	489.893			0.0234	14.9562	0.00813	9.0044			0.0045	797.793	0.0075	1136.23
0.00375	69.0988	1.92559	513.492		0.0144	135.405	8.6014	597.319			0.0144	14.8608	0.00938	6.99348			0.0261	383.142	0.0075	1135.52
0.00625	89.2062	4.19114	670.583		0.0108	117.265	9.063	839.167			0.0099	11.8962	0.00813	8.9806			0.0099	939.567	0.01	599.831
0.00813	101.711	3.46857	426.901		0.0135	131.106	12.2269	905.692			0.0243	14.4589	0.00875	3.51608			0.0099	939.43	0.00938	499.404
0.00438	74.6353	2.33251	533.144		0.0135	131.106	5.23142	387.513			0.0243	12.546	0.00938	4.80769			0.0234	711.994	0.01	723.836
0.005	79.7885	2.57827	515.653		0.0162	143.619	12.7702	788.282			0.0252	13.6717	0.00938	4.81818			0.0171	918.173	0.00875	392.186
0.00563	84.6284	2.58741	459.984		0.0414	229.591	12.5612	303.41			0.0135	14.0856	0.00938	6.94191			0.0189	876.405	0.00875	392.365
0.00375	69.0988	2.39692	639.179		0.0126	126.66	4.09299	324.84			0.0117	12.9205	0.00875	3.53324			0.0072	883.337	0.01	601.39
0.00375	69.0988	3.18769	850.051		0.027	185.412	10.9352	405.008			0.0144	14.8414	0.00875	8.27692			0.0225	755.595	0.01	604.786
0.00563	84.6284	3.43811	611.219		0.0063	89.5623	2.23241	354.35			0.0225	15.4545	0.00813	8.95617			0.0144	911.312	0.00875	395.725
0.0075	97.7205	6.74916	899.889		0.0054	82.9186	2.12879	394.22			0.0234	10.7071	0.00875	3.54236			0.0234	704.195	0.00938	846.142
0.00688	93.5603	2.12534	309.14		0.0171	147.555	8.39256	490.793			0.0243	12.6696	0.00938	4.83661			0.0261	640.527	0.00875	973.363
0.00313	63.0783	2.05992	659.174		0.0351	211.402	9.61905	274.047			0.0207	6.47349	0.00938	6.91026			0.0171	915.958	0.0075	1129.8
0.00438	74.6353	2.37308	542.418		0.0045	75.694	1.79831	399.625			0.0198	5.67291	0.00938	4.84408			0.0207	816.132	0.00875	397.265
0.00875	105.55	4.83597	552.682		0.0072	95.7462	3.12443	433.948			0.0234	10.842	0.00938	6.88829			0.0054	843.361	0.01	713.925
0.00563	84.6284	2.94971	524.393		0.0063	89.5623	1.99536	316.723			0.0234	10.8611	0.00938	6.87942			0.0117	228.198	0.00938	507.226
0.00313	63.0783	1.43937	460.6		0.009	107.047	3.20707	356.341			0.0234	14.8209	0.00938	4.86832			0.0225	753.925	0.00813	1056.85
0.00313	63.0783	2.17314	695.405		0.036	214.095	16.8794	468.872			0.0216	15.9919	0.00938	4.88008			0.0099	933.578	0.00875	398.986
0.00375	69.0988	2.89539	772.103		0.0108	117.265	4.5974	425.685			0.0234	10.9041	0.00938	6.84525			0.0189	874.364	0.01	608.851
0.00438	74.6353	3.38462	773.626		0.0063	89.5623	1.99495	316.659			0.0225	8.07041	0.00813	8.90479			0.0108	935.075	0.00813	1055.98
0.00688	93.5603	3.19193	464.281		0.0081	101.554	4.07552	503.151			0.0225	8.07507	0.00938	6.82079			0.0162	923.755	0.01	710.769
0.00563	84.6284	3.83846	682.393		0.0054	82.9186	2.48485	460.157			0.0207	16.415	0.00875	8.18462			0.0063	866.335	0.00563	1356.15
0.00438	74.6353	4.40893	1007.76		0.0099	112.272	3.70534	374.276			0.0243	14.3012	0.00938	4.91269			0.0261	393.301	0.00875	401.838
0.005	79.7885	4.33749	867.497		0.0063	89.5623	1.88552	299.289			0.0243	14.3001	0.00938	6.79638			0.0216	782.54	0.00938	835.421
0.00438	74.6353	4.35434	995.278		0.0135	131.106	5.25847	389.516			0.0243	14.279	0.00875	3.62994			0.0063	866.189	0.00813	309.819
0.00625	89.2062	3.12663	500.26		0.0117	122.053	4.16044	355.593			0.0234	11.0657	0.00875	3.63077			0.0063	866.189	0.00875	403.798
0.00688	93.5603	3.46315	503.73		0.0054	82.9186	2.03925	377.638			0.0216	7.3062	0.00938	6.77381			0.0153	915.616	0.00938	512.821
0.005	79.7885	2.10484	420.969		0.0171	147.555	4.84849	283.537			0.018	16.6154	0.00875	8.14957			0.0072	880.277	0.00875	404.841
0.0075	97.7205	3.33721	444.962		0.0072	95.7462	2.39583	332.755			0.0243	12.9325	0.00813	8.8553			0.0081	230.798	0.00938	513.939
0.00875	105.55	9.60615	1097.85		0.018	151.388	5.58712	310.396			0.0225	15.303	0.00938	6.7641			0.009	228.737	0.00938	515.904
0.01063	116.311	7.36615	693.285		0.0351	211.402	12.5734	358.216			0.0198	5.72727	0.00875	8.13675			0.0207	810.846	0.01	618.01
0.00938	109.255	9.83792	1049.38		0.009	107.047	3.37925	375.472			0.0225	15.2893	0.00875	8.13565			0.0108	929.891	0.00938	516.701
0.01063	116.311	4.6738	439.887		0.0126	126.66	4.41593	350.471			0.0234	11.2374	0.00938	4.94785			0.0252	346.644	0.00875	958.593
0.00813	101.711	8.74337	1076.11		0.0333	205.91	9.52445	286.02			0.0162	15.9485	0.00875	3.66154			0.0252	661.446	0.01	619.515
0.00938	109.255	5.78502	617.068		0.0081	101.554	3.40093	419.868			0.018	16.5801	0.00875	3.66993			0.0117	930.243	0.00938	519.287
0.005	79.7885	6.43077	1286.15		0.0108	117.265	3.58037	331.516			0.0243	14.1922	0.00938	6.72497			0.0234	692.209	0.01	697.12
0.00875	105.55	4.15293	474.62		0.0054	82.9186	2.30303	426.487			0.0216	15.8777	0.00938	6.72168			0.0171	910.306	0.00313	1280
0.00375	69.0988	1.93453	515.876		0.0054	82.9186	1.6766	310.482			0.0207	6.54194	0.00938	4.96923			0.0126	923.922	0.00938	520.542
0.00875	105.55	3.69149	421.884		0.0063	89.5623	1.8585	295.001			0.0243	13.0267	0.00875	3.68803			0.0261	399.41	0.00938	823.795
0.00813	101.711	6.6466	818.043		0.0135	131.106	3.28704	243.484			0.0234	11.2975	0.00875	3.69149			0.0045	281.385	0.00938	823.795
0.00563	84.6284	2.41941	430.117		0.0081	101.554	1.6141	199.272			0.0243	14.1589	0.00938	6.69451			0.0153	240.422	0.00563	1348.06
0.00563	84.6284	2.82225	501.733		0.0054	82.9186	2.19697	406.846			0.0234	11.3526	0.00875	3.69272			0.0252	348.725	0.00813	1041.53
0.005	79.7885	3.37631	675.263		0.0072	95.7462	2.08153	289.101			0.0243	13.0728	0.00875	3.69313			0.0117	928.835	0.00938	524.02
0.00313	63.0783	1.99687	638.999		0.0063	89.5623	2.53177	401.868			0.0162	15.9273	0.00875	8.08929			0.027	503.385	0.00875	414.85
0.00375	69.0988	3.34073	890.862		0.0054	82.9186	3.88636	719.697			0.0171	16.3068	0.00938	4.98672			0.027	503.028	0.00875	414.945
0.00438	74.6353	2.09826	479.603		0.0054	82.9186	1.15801	214.446			0.0234	11.3876	0.00875	3.69915			0.0054	838.945	0.01	627.487
0.00375	69.0988	3.10462	827.897		0.0099	112.272	5.19561	524.809			0.0243	14.1288	0.00938	6.67692			0.0207	807.742	0.00938	816.866
0.01063	116.311	13.8478	1303.33		0.0171	147.555	6.62879	387.648			0.0234	11.426	0.00875	3.70691			0.0108	925.926	0.01	685.668
0.00375	69.0988	2.49539	665.436		0.0054	82.9186	2.56818	475.589			0.0234	11.4301	0.00813	8.78172			0.0126	921.25	0.00938	527.771
0.01313	129.272	11.1772	851.597		0.0144	135.405	6.76635	469.885			0.0216	7.35918	0.00938	6.63462			0.0216	776.549	0.0075	1111.14
0.00375	69.0988	2.39692	639.179		0.0081	101.554	2.84615	351.377			0.0243	13.138	0.00875	3.73162			0.0117	926.543	0.0075	1110.97
0.00438	74.6353	2.333	533.258		0.009	107.047	2.47934	275.482			0.0207	6.57297	0.00875	3.73162			0.0189	867.259	0.00875	945.934
0.01	112.838	9.15556	915.556		0.0054	82.9186	2.21652	410.467			0.0243	13.1948	0.00875	3.73389			0.0171	907.517	0.00875	418.462
0.00688	93.5603	4.89744	712.354		0.009	107.047	3.31267	368.075			0.0189	4.92424	0.00938	5.0255			0.0234	334.438	0.00938	814.19
0.00313	63.0783	2.17622	696.392		0.0126	126.66	2.50529	198.832			0.0198	16.4899	0.00875	3.7372			0.0243	671.842	0.00625	1268.36
0.00625	89.2062	4.27226	683.562		0.0144	135.405	5.69531	395.508			0.0198	16.4841	0.00875	8.03365			0.0261	554.331	0.01	631.741
0.00875	105.55	9.08923	1038.77		0.0072	95.7462	3.40909	473.485			0.0225	15.1542	0.00938	6.62051			0.0207	806.047	0.00875	419.421
0.00563	84.6284	2.69302	478.759		0.0126	126.66	6.48741	514.874			0.0234	11.6745	0.00938	6.61876			0.0162	247.69	0.00938	530.051
0.00375	69.0988	2.62951	701.202		0.0054	82.9186	2.18615	404.842			0.0144	14.661	0.00875	3.74359			0.0261	559.65	0.01	632.479
0.00375	69.0988	1.75385	467.692		0.0072	95.7462	2.7862	386.972			0.0162	15.8364	0.00813	8.75184			0.0117	924.113	0.00938	812.444
0.00563	84.6284	3.2232	573.012		0.0063	89.5623	2.05892	326.813			0.0162	15.836	0.00938	6.59615			0.027	463.601	0.00813	1034.6
0.00375	69.0988	2.49079	664.212		0.0099	112.272	4.24133	428.417			0.0171	16.2071	0.00813	8.74337			0.0234	687.706	0.00563	1342.56
0.00313	63.0783	2.00052	640.167		0.045	239.365	14.7615	328.033			0.0099	11.7933	0.00938	5.05385			0.0225	325.034	0.01	680.331
0.00813	101.711	5.26308	647.763		0.0126	126.66	3.73967	296.799			0.0243	13.5095	0.00875	3.76793			0.0063	860.482	0.00938	531.917
0.00875	105.55	3.30411	377.613		0.0081	101.554	3.33333	411.523			0.0144	14.6368	0.00938	6.57231			0.0135	905.692	0.00875	421.49
0.005	79.7885	3.55946	711.893		0.0117	122.053	3.37396	288.372			0.0225	8.21559	0.00875	3.77231			0.009	899.653	0.00688	1185.88
0.005	79.7885	3.08278	616.557		0.0189	155.126	11.1364	589.226			0.0243	13.5214	0.00938	5.0641			0.0153	241.494	0.00875	421.884
0.01125	119.683	10.6794	949.279		0.0054	82.9186	1.78092	329.801			0.0207	16.1537	0.00938	5.08025			0.018	886.127	0.00875	422.025
0.0125	126.157	12.2575	980.599		0.0189	155.126	5.57416	294.929			0.0225	15.0402	0.00938	6.54359			0.0153	241.566	0.00875	422.072
0.01063	116.311	9.19501	865.413		0.0207	162.345	6.67313	322.374			0.018	16.4083	0.00938	5.08308			0.0171	904.129	0.00875	422.759
0.01063	116.311	9.53425	897.341		0.0081	101.554	2.35646	290.921			0.0243	13.6012	0.00938	6.53478			0.0099	916.816	0.00875	423.647
0.00375	69.0988	2.61589	697.57		0.0099	112.272	2.62266	264.915			0.0108	12.2475	0.00813	2.51728			0.0081	887.665	0.01	637.977
0.00438	74.6353	2.3201	530.308		0.0369	216.755	11.5976	314.299			0.0243	13.6201	0.00938	5.1035			0.0225	325.609	0.00813	1029.46
0.00938	109.255	20.4199	2178.13		0.0072	95.7462	2.96402	411.669			0.0189	16.5641	0.00938	6.50368			0.0207	802.103	0.00938	536.053
0.01313	129.272	10.9704	835.841		0.0063	89.5623	2.81281	446.477			0.0234	12.1212	0.00938	5.11648			0.018	885.145	0.00875	426.471
0.0075	97.7205	4.51639	602.185		0.0135	131.106	3.66249	271.295			0.0216	15.6305	0.00813	8.67559			0.0135	903.963	0.00875	426.471
0.00313	63.0783	1.96662	629.319		0.009	107.047	3.35859	373.176			0.0225	14.9811	0.00938	6.48			0.009	898.633	0.00875	426.73
0.005	79.7885	3.30769	661.538		0.0144	135.405	8.78061	609.765			0.0234	12.1579	0.00938	5.12455			0.027	468.359	0.00875	935.385
0.005	79.7885	2.76532	553.065		0.0126	126.66	3.96223	314.462			0.0216	15.6145	0.00875	3.8387			0.0189	862.807	0.00875	427.109
0.005	79.7885	2.14701	429.402		0.009	107.047	4.10698	456.331			0.0207	6.67313	0.00875	3.83922			0.0081	887.076	0.00813	1026.71
0.00688	93.5603	3.27269	476.027		0.009	107.047	3.08891	343.212			0.0216	7.47427	0.00875	3.85344			0.0198	286.51	0.00875	427.839
0.00438	74.6353	2.71563	620.716		0.0252	179.125	116.915	4639.48			0.0189	16.5255	0.00875	3.86667			0.0261	547.696	0.00938	539.077
0.00813	101.711	3.20513	394.477		0.0306	197.386	16.8878	551.887			0.0225	14.9317	0.00938	5.18154			0.0252	360.625	0.00688	1180.35
0.005	79.7885	3.96923	793.846		0.0342	208.674	20.1545	589.313			0.018	16.3539	0.00875	3.89402			0.0108	917.508	0.00938	540.171
0.00438	74.6353	2.57469	588.501		0.0126	126.66	7.57062	600.843			0.018	16.3538	0.00875	3.89539			0.0261	628.12	0.00688	1179.43
0.005	79.7885	2.59243	518.486		0.0846	328.201	71.4476	844.534			0.0234	12.3518	0.00875	7.83385			0.0252	656.062	0.00875	931.38
0.00375	69.0988	1.89846	506.256		0.009	107.047	7.93672	881.858			0.0207	16.0148	0.00938	6.3636			0.0261	594.084	0.01	666.737
0.00375	69.0988	1.85271	494.056		0.0126	126.66	6.89394	547.138			0.0234	12.5194	0.00813	8.58688			0.0198	832.823	0.00875	430.62
0.00625	89.2062	3.7007	592.112		0.0279	188.476	22.3838	802.288			0.0234	14.195	0.00813	8.57984			0.0261	595.571	0.00938	541.893
0.00375	69.0988	3.01034	802.757		0.0261	182.295	31.6913	1214.23			0.0234	12.6266	0.00938	6.32479			0.0198	832.529	0.00688	1178.53
0.00438	74.6353	1.8109	413.919		0.0108	117.265	4.70563	435.706			0.0234	14.1632	0.00875	3.94041			0.0144	236.742	0.00938	542.195
0.005	79.7885	3.81294	762.588		0.009	107.047	5.90909	656.566			0.0234	12.741	0.00938	6.31539			0.0261	598.26	0.00875	431.121
0.00625	89.2062	4.15251	664.401		0.018	151.388	9.74005	541.114			0.0189	16.3912	0.00875	3.94731			0.027	492.182	0.00875	929.915
0.00563	84.6284	2.34406	416.721		0.0063	89.5623	2.89467	459.472			0.0234	14.0596	0.00875	3.95556			0.0081	885.349	0.00875	929.788
0.00438	74.6353	2.22692	509.011		0.0171	147.555	12.6326	738.747			0.0225	14.721	0.00938	5.24755			0.0225	326.756	0.00938	544.373
0.00625	89.2062	3.70816	593.305		0.0108	117.265	5.96458	552.276			0.0234	12.9639	0.00875	3.96129			0.0261	602.891	0.01	661.538
0.00438	74.6353	1.75285	400.652		0.0234	172.609	15.1845	648.908			0.0198	16.1364	0.0075	9.02834			0.027	474.988	0.00688	1176.01
0.00375	69.0988	2.27077	605.538		0.0054	82.9186	3.89498	721.293			0.0225	14.7064	0.00875	3.96308			0.0261	605.567	0.00938	545.758
0.00313	63.0783	1.77731	568.741		0.0099	112.272	6.79073	685.933			0.0162	15.6286	0.00938	5.26437			0.0261	607.263	0.00813	337.895
0.00625	89.2062	6.62657	1060.25		0.0117	122.053	10.3279	882.728			0.0225	8.51456	0.00938	5.26883			0.0216	767.183	0.00938	546.619
0.00563	84.6284	2.9974	532.87		0.0045	75.694	3.08552	685.67			0.0234	13.9893	0.00875	3.97949			0.0135	234.477	0.00938	790.974
0.00375	69.0988	1.73518	462.715		0.0099	112.272	6.36587	643.017			0.0207	6.80673	0.00938	5.27832			0.0144	895.782	0.00875	924.49
0.01188	122.962	9.06548	763.409		0.009	107.047	7.34138	815.709			0.0207	15.8474	0.00875	3.98769			0.0072	870.262	0.00688	1174.24
0.01063	116.311	9.93018	934.605		0.0135	131.106	12.9963	962.692			0.0225	8.64325	0.00875	3.99168			0.0261	625.173	0.00813	1016.09
0.00813	101.711	3.89017	478.79		0.0306	197.386	28.9443	945.893			0.0225	8.66342	0.00938	6.23182			0.027	489.151	0.00938	786.401
0.0075	97.7205	4.16264	555.018		0.0054	82.9186	3.46212	641.134			0.0225	14.6558	0.00875	4			0.009	894.661	0.00875	438.708
0.00563	84.6284	2.79231	496.41		0.0144	135.405	9.02711	626.883			0.0225	14.6465	0.00875	4			0.0261	615.604	0.00875	438.768
0.00375	69.0988	1.75637	468.365		0.0108	117.265	4.74675	439.514			0.0171	15.9475	0.00875	4.01846			0.0171	898.872	0.00813	343.285
0.00938	109.255	9.92416	1058.58		0.0045	75.694	3.05855	679.678			0.0189	16.3071	0.00875	4.02137			0.0081	883.692	0.00875	440.393
0.00438	74.6353	2.77221	633.648		0.0207	162.345	11.5318	557.091			0.0225	8.7963	0.00938	5.31667			0.0108	912.029	0.00938	552.697
0.00438	74.6353	2.91843	667.07		0.0207	162.345	14.0003	676.345			0.0216	7.61905	0.00875	4.02518			0.0261	418.495	0.00875	918.132
0.01188	122.962	5.78708	487.333		0.0234	172.609	14.8209	633.37			0.0225	8.8943	0.00813	2.7454			0.0252	367.514	0.00875	441.905
0.00875	105.55	6.04615	690.989		0.0153	139.573	12.308	804.445			0.0225	14.6117	0.00938	6.17197			0.0135	899.69	0.00813	1010.41
0.00625	89.2062	3.8014	608.224		0.0063	89.5623	4.73418	751.458			0.0153	14.9611	0.00938	5.32856			0.0189	857.784	0.00625	1250.53
0.00688	93.5603	3.85463	560.673		0.0063	89.5623	3.85522	611.94			0.0153	14.9535	0.00875	7.66627			0.0261	418.973	0.00875	445.03
0.00625	89.2062	3.21772	514.834		0.0054	82.9186	3.08333	570.988			0.018	4.20221	0.00938	5.32923			0.0261	620.079	0.00875	445.187
0.005	79.7885	2.33468	466.935		0.0162	143.619	9.02696	557.22			0.0225	9.19282	0.00875	4.04103			0.027	478.883	0.00938	776.752
0.005	79.7885	2.3503	470.059		0.0135	131.106	6.94308	514.302			0.0225	9.28849	0.00938	5.3336			0.0117	912.611	0.005	1391.18
0.00563	84.6284	3.46713	616.379		0.0216	165.837	10.974	508.057			0.0234	13.504	0.00875	4.0497			0.0171	898.143	0.00688	1165.61
0.005	79.7885	2.14701	429.402		0.0207	162.345	10.4223	503.495			0.0225	14.5376	0.00813	8.46242			0.027	479.224	0.00938	559.739
0.00563	84.6284	3.54712	630.598		0.0171	147.555	14.5789	852.568			0.0234	13.5191	0.00875	7.64923			0.0261	622.803	0.00938	561.533
0.01	112.838	7.58359	758.359		0.0216	165.837	22.5729	1045.04			0.0225	14.5308	0.00938	5.34375			0.0153	899.931	0.00938	562.008
0.00375	69.0988	1.9959	532.239		0.0108	117.265	7.48024	692.615			0.0198	6.08175	0.00938	6.14584			0.0117	911.568	0.0075	1082.49
0.00438	74.6353	2.08189	475.86		0.0198	158.777	14.0022	707.183			0.0225	9.41919	0.00875	4.06072			0.0126	905.049	0.00938	563.021
0.00688	93.5603	3.08959	449.395		0.0162	143.619	13.2396	817.259			0.0234	13.8185	0.00938	6.13462			0.027	482.541	0.00875	450.332
0.00563	84.6284	2.90954	517.251		0.0198	158.777	15.643	790.051			0.0234	13.5767	0.00875	7.63077			0.0207	792.997	0.00938	769.407
0.00563	84.6284	3.03574	539.687		0.0081	101.554	4.84033	597.571			0.0189	16.2121	0.00813	2.78919			0.0108	908.12	0.00813	353.177
0.00563	84.6284	3.55882	632.678		0.0171	147.555	8.03516	469.892			0.0144	14.3698	0.00938	5.38462			0.0225	721.517	0.00875	451.121
0.00313	63.0783	2.812	899.838		0.0108	117.265	7.50248	694.674			0.0225	9.57888	0.00875	4.09708			0.0171	896.243	0.00563	1321.28
0.01125	119.683	8.40462	747.077		0.0234	172.609	16.4781	704.195			0.0225	9.5933	0.00875	4.09744			0.0261	422.875	0.00938	768.41
0.005	79.7885	5.14231	1028.46		0.009	107.047	5.13315	570.35			0.0225	9.72074	0.00875	4.0979			0.0261	537.947	0.00875	452.063
0.00625	89.2062	8.38881	1342.21		0.0081	101.554	4.35262	537.36			0.0234	13.7323	0.00813	8.40615			0.0063	853.776	0.00875	452.719
0.00875	105.55	2.98462	341.099		0.0171	147.555	8.04924	470.716			0.0234	13.734	0.00875	4.11066			0.0243	345.207	0.00813	999.873
0.00438	74.6353	2.49615	570.549		0.0126	126.66	5.55657	440.997			0.0225	9.76747	0.00875	7.57443			0.0171	895.596	0.00875	452.923
0.00313	63.0783	1.78149	570.076		0.009	107.047	5.80959	645.51			0.0207	15.6782	0.00938	5.41339			0.0261	424.028	0.00938	765.949
0.00563	84.6284	2.08112	369.977		0.0072	95.7462	3.96154	550.214			0.0216	15.1515	0.00938	5.4141			0.0198	289.256	0.00938	567.111
0.00688	93.5603	3.61222	525.413		0.0135	131.106	5.85859	433.969			0.0126	13.1364	0.00875	4.12351			0.0099	903.312	0.00813	998.681
0.0125	126.157	10.2367	818.935		0.0108	117.265	10.0428	929.891			0.0216	7.69697	0.00875	4.12923			0.0252	373.713	0.00875	454.799
0.00438	74.6353	2.86998	655.994		0.0099	112.272	4.78403	483.236			0.0207	6.90965	0.00938	6.03077			0.0171	894.838	0.00938	568.379
0.00313	63.0783	2.5528	816.897		0.0126	126.66	8.45561	671.08			0.0225	9.93453	0.00875	4.13333			0.0261	425.364	0.00938	568.451
0.00375	69.0988	1.64691	439.176		0.0198	158.777	7.81008	394.448			0.0225	9.96212	0.00875	4.13409			0.0243	662.02	0.0075	1077.37
0.00563	84.6284	3.81018	677.365		0.0207	162.345	11.5328	557.139			0.0225	9.98127	0.00875	4.1359			0.0108	904.272	0.00938	762.942
0.00625	89.2062	2.85967	457.548		0.0162	143.619	8.02831	495.575			0.0207	6.9283	0.00875	7.54462			0.0234	339.698	0.00938	568.918
0.00313	63.0783	1.81282	580.103		0.009	107.047	5.56309	618.122			0.0153	14.8485	0.00875	7.54103			0.0261	533.831	0.00938	762.759
0.00375	69.0988	1.6427	438.053		0.0099	112.272	6.93507	700.512			0.0225	10.1501	0.00875	4.14154			0.0243	349.713	0.00875	455.736
0.00938	109.255	3.25821	347.543		0.0135	131.106	10.3244	764.773			0.0198	15.8883	0.00875	7.5336			0.0261	428.777	0.00813	996.47
0.00875	105.55	6.03932	690.208		0.0153	139.573	10.3788	678.352			0.0216	15.0806	0.00813	8.36433			0.0243	351.041	0.00875	456.192
0.00563	84.6284	2.56757	456.458		0.009	107.047	5.1426	571.4			0.0108	12.0779	0.00813	2.86957			0.0261	530.921	0.00938	570
0.00625	89.2062	4.85501	776.802		0.0108	117.265	7.93182	734.428			0.0171	15.7776	0.00938	5.44366			0.0144	889.388	0.00813	358.501
0.00563	84.6284	2.74842	488.607		0.0153	139.573	8.85281	578.615			0.0225	14.3551	0.00875	4.15293			0.0189	847.689	0.00875	457.143
0.005	79.7885	2.52431	504.862		0.0108	117.265	6.05043	560.225			0.018	4.32359	0.00875	4.15343			0.0261	435.786	0.00875	457.143
0.00625	89.2062	2.93706	469.93		0.0099	112.272	5.12144	517.317			0.0225	10.5062	0.00875	7.51992			0.0171	888.78	0.00813	359.105
0.005	79.7885	3.86178	772.357		0.009	107.047	5.28139	586.821			0.0225	10.5131	0.00938	5.45163			0.0117	899.369	0.00813	993.836
0.00688	93.5603	4.15522	604.396		0.0153	139.573	8.32183	543.91			0.0216	15.0344	0.00938	5.45641			0.0243	358.864	0.00625	1238.62
0.00375	69.0988	2.9062	774.988		0.0162	143.619	10.1968	629.43			0.0225	10.546	0.00938	5.97808			0.0198	814.968	0.00875	459.253
0.00313	63.0783	1.80884	578.828		0.0081	101.554	4.38406	541.242			0.0216	7.75283	0.00875	7.50143			0.009	884.666	0.00875	895.297
0.00438	74.6353	2.26005	516.583		0.0063	89.5623	4.3304	687.365			0.018	15.9503	0.00875	7.50119			0.0216	318.215	0.00875	459.585
0.00563	84.6284	2.4213	430.454		0.0135	131.106	11.6186	860.633			0.0216	7.75601	0.00813	8.34203			0.0261	524.31	0.00875	460.02
0.00438	74.6353	2.20559	504.136		0.0153	139.573	23.361	1526.86			0.0198	15.8269	0.00875	7.49658			0.0189	845.297	0.00938	574.359
0.00313	63.0783	2.18201	698.242		0.0072	95.7462	3.65559	507.72			0.018	15.9326	0.00875	4.17576			0.0207	780.371	0.00875	461.831
0.00313	63.0783	1.59009	508.829		0.0252	179.125	19.229	763.056			0.0225	10.7795	0.00938	5.95676			0.0045	782.063	0.00875	462.823
0.005	79.7885	2.43223	486.447		0.0072	95.7462	4.28904	595.701			0.0153	14.7871	0.00938	5.95497			0.0234	668.993	0.00938	577.428
0.01063	116.311	6.04943	569.358		0.0162	143.619	9.91902	612.285			0.0225	10.9683	0.0075	8.85668			0.0243	362.179	0.00938	577.504
0.0075	97.7205	3.46944	462.592		0.0099	112.272	8.40005	848.489			0.0189	16.0213	0.00813	2.91282			0.009	883.137	0.00875	464.082
0.00688	93.5603	3.4989	508.931		0.0126	126.66	6.68062	530.208			0.0171	15.7008	0.00813	2.91773			0.0216	747.963	0.00938	749.128
0.00438	74.6353	3.64218	832.499		0.0108	117.265	8.86809	821.12			0.0225	11.0897	0.00875	4.20308			0.0135	888.587	0.00938	580.657
0.00813	101.711	5.5909	688.111		0.0108	117.265	5.4189	501.75			0.0189	5.37879	0.00875	4.20923			0.0099	893.946	0.00938	581.508
0.005	79.7885	8.06838	1613.68		0.018	151.388	14.6529	814.048			0.0198	15.7643	0.00875	4.20987			0.0144	884.691	0.00688	1148.9
0.00375	69.0988	2.01846	538.256		0.0045	75.694	3.24495	721.1			0.0225	11.146	0.00875	7.44872			0.0252	392.316	0.00938	582.017
0.00375	69.0988	2.58462	689.231		0.0171	147.555	18.8447	1102.03			0.0225	11.1941	0.00875	7.44615			0.0162	894.804	0.00938	745.971
0.00438	74.6353	2.58561	590.996		0.0045	75.694	2.16713	481.584			0.0225	11.3143	0.00875	4.2188			0.0126	893.746	0.00875	468.237
0.00563	84.6284	2.59787	461.844		0.0117	122.053	8.34416	713.176			0.0225	11.3414	0.00938	5.89231			0.0243	653.728	0.00875	468.278
0.00875	105.55	5.39573	616.654		0.0117	122.053	7.88264	673.73			0.0189	15.9761	0.00875	4.22405			0.009	881.858	0.00875	468.332
0.01	112.838	9.6	960		0.0081	101.554	6.66667	823.045			0.0225	11.4045	0.00875	4.22564			0.0162	893.981	0.00625	1231.37
0.00875	105.55	9.16923	1047.91		0.0072	95.7462	4.55628	632.816			0.0171	15.6629	0.00938	5.51923			0.0153	888.349	0.00875	469.79
0.00438	74.6353	3.11216	711.351		0.0099	112.272	6.08066	614.208			0.0207	7.03224	0.00688	9.25235			0.0243	653.318	0.0075	1063.05
0.005	79.7885	4.04591	809.182		0.0063	89.5623	4.50337	714.82			0.0162	15.325	0.00875	4.23267			0.0243	365.834	0.00875	471.258
0.00625	89.2062	3.29883	527.814		0.0144	135.405	11.1797	776.365			0.0225	11.4817	0.00938	5.52644			0.0243	653.092	0.00938	740.47
0.01188	122.962	6.34158	534.028		0.009	107.047	4.3984	488.711			0.0225	11.5584	0.00875	4.23644			0.0117	233.877	0.00813	979.762
0.00375	69.0988	1.9176	511.36		0.0153	139.573	7.73737	505.711			0.0144	14.1954	0.00938	5.85458			0.0189	839.929	0.00875	471.912
0.00313	63.0783	1.87275	599.28		0.0144	135.405	8.11313	563.412			0.0135	13.5237	0.00938	5.54243			0.0243	651.854	0.00875	472.381
0.00688	93.5603	2.41148	350.761		0.0108	117.265	7.37879	683.221			0.0216	14.8631	0.00875	4.25214			0.018	273.056	0.00875	472.468
0.00375	69.0988	2.00972	535.924		0.0099	112.272	6.66667	673.401			0.0225	11.6414	0.00875	4.25268			0.0252	642.284	0.00813	373.07
0.00563	84.6284	2.84592	505.941		0.0081	101.554	4.84849	598.578			0.0225	11.7282	0.00875	4.25559			0.0099	890.725	0.00875	472.674
0.00438	74.6353	2.1861	499.681		0.0099	112.272	4.39831	444.274			0.0225	11.7548	0.00938	5.83385			0.0045	779.547	0.00875	473.319
0.00625	89.2062	3.92634	628.214		0.0135	131.106	8.31105	615.633			0.0207	15.3859	0.00875	4.26184			0.0045	779.547	0.00938	588.718
0.00938	109.255	5.56295	593.381		0.0063	89.5623	3.88021	615.906			0.0225	11.8173	0.00813	8.2557			0.0207	773.661	0.00938	737.094
0.00813	101.711	4.82735	594.135		0.0072	95.7462	6.58129	914.068			0.0207	15.3762	0.00875	4.2641			0.0189	284.592	0.00938	589.487
0.005	79.7885	2.76772	553.543		0.0117	122.053	5.45784	466.482			0.018	4.451	0.00875	4.2647			0.0225	693.843	0.00875	474.62
0.00438	74.6353	2.432	555.886		0.0153	139.573	11.5469	754.699			0.0153	14.6882	0.00875	7.37942			0.0261	515.11	0.00875	474.677
0.01063	116.311	5.473	515.105		0.0225	169.257	13.2955	590.909			0.0225	14.0805	0.00938	5.56295			0.0225	693.429	0.00875	876.145
0.00375	69.0988	2.0042	534.452		0.0081	101.554	5.01748	619.442			0.0198	15.643	0.00938	5.80769			0.0126	889.851	0.00938	734.751
0.00625	89.2062	2.32642	372.227		0.009	107.047	4.61736	513.04			0.0225	12.0474	0.00875	4.27692			0.0153	885.337	0.00938	591.193
0.00438	74.6353	2.53949	580.454		0.018	151.388	19.2305	1068.36			0.0216	7.86757	0.00938	5.79231			0.0117	892.1	0.00875	874.198
0.005	79.7885	2.39463	478.926		0.0162	143.619	9.92624	612.731			0.0135	13.4917	0.00875	4.28776			0.0189	837.742	0.00813	376.405
0.01188	122.962	5.08072	427.85		0.0225	169.257	27.5331	1223.7			0.0225	14.0511	0.00938	5.78502			0.0216	740.366	0.00938	733.805
0.00375	69.0988	2.66622	710.992		0.0126	126.66	10.1061	802.068			0.0225	12.1495	0.00938	5.75769			0.0126	889.016	0.00875	477.23
0.01125	119.683	5.9876	532.231		0.0045	75.694	3.50796	779.547			0.0216	14.7683	0.00813	8.20959			0.0189	837.235	0.00875	872.088
0.00438	74.6353	2.01048	459.537		0.0135	131.106	6.15152	455.668			0.0207	7.09186	0.00875	4.31197			0.0234	347.008	0.00938	593.381
0.005	79.7885	2.73993	547.985		0.009	107.047	4.02893	447.658			0.0189	15.8747	0.00813	3.0312			0.0252	402.711	0.00938	730.16
0.0075	97.7205	4.14978	553.304		0.0216	165.837	23.5606	1090.77			0.0225	12.2331	0.00938	5.74615			0.018	859.694	0.00813	971.333
0.00688	93.5603	4.09066	595.005		0.0108	117.265	6.28788	582.211			0.0207	15.3196	0.00938	5.74423			0.0252	640.332	0.00875	480.352
0.00875	105.55	6.87436	785.641		0.0162	143.619	10.3604	639.528			0.0171	15.5662	0.00875	4.32222			0.0234	347.919	0.00938	727.551
0.01188	122.962	9.50571	800.481		0.0171	147.555	9.46011	553.223			0.0225	12.3368	0.00938	5.73462			0.0045	289.334	0.00875	481.055
0.00375	69.0988	2.36507	630.686		0.0108	117.265	6.79437	629.109			0.0225	12.479	0.00875	7.30629			0.0045	289.334	0.00875	481.128
0.00688	93.5603	2.43255	353.826		0.0144	135.405	6.32213	439.036			0.0189	15.8333	0.00875	4.33231			0.018	274.079	0.0075	1053.97
0.00438	74.6353	2.38569	545.3		0.0288	191.492	19.7717	686.519			0.0225	12.5379	0.00938	5.72227			0.0243	375.281	0.00875	482.149
0.00438	74.6353	2.6958	616.184		0.0144	135.405	8.60048	597.255			0.0207	15.2732	0.00813	3.05829			0.0234	661.53	0.00875	482.749
0.005	79.7885	1.78559	357.118		0.0081	101.554	3.63636	448.934			0.0225	12.5758	0.00875	4.34793			0.0243	375.513	0.00938	724.947
0.005	79.7885	3.91795	783.59		0.0108	117.265	5.64786	522.95			0.0225	12.5942	0.00875	7.28139			0.0198	802.437	0.00563	1299.61
0.005	79.7885	3.00385	600.769		0.0243	175.897	16.3258	671.842			0.0153	14.6212	0.00938	5.69231			0.0144	241.863	0.00875	482.93
0.00625	89.2062	3.74721	599.554		0.0081	101.554	3.6387	449.222			0.0189	15.8237	0.00875	7.25992			0.0189	834.356	0.00875	865.649
0.01063	116.311	13.16	1238.58		0.0135	131.106	11.6372	862.015			0.0216	7.91126	0.00875	4.36863			0.0234	660.26	0.00875	483.733
0.00313	63.0783	1.64798	527.353		0.0333	205.91	26.9623	809.679			0.0216	14.6842	0.00938	5.66795			0.0171	264.708	0.00875	484.164
0.00375	69.0988	2.05539	548.103		0.0315	200.267	18.5379	588.504			0.0171	15.5185	0.00875	4.37009			0.0261	456.905	0.00813	966.492
0.01438	135.288	6.93864	482.688		0.0153	139.573	10.8576	709.649			0.0225	12.7694	0.00875	7.25539			0.0162	886.845	0.00938	722.54
0.01188	122.962	18.9487	1595.68		0.0054	82.9186	4.31642	799.337			0.0207	7.14061	0.00875	7.24923			0.0162	886.675	0.00813	384.085
0.00625	89.2062	3.38803	542.085		0.009	107.047	5.51948	613.276			0.0225	12.8505	0.00875	4.37874			0.0261	457.505	0.00938	721.504
0.0125	126.157	5.47009	437.607		0.0144	135.405	8.12998	564.582			0.0198	15.5195	0.00813	8.12397			0.0099	885.634	0.00875	862.242
0.01188	122.962	11.2457	947.003		0.0198	158.777	12.129	612.575			0.0225	12.9555	0.00875	4.4			0.0216	735.078	0.00875	485.958
0.00375	69.0988	3.04056	810.816		0.0135	131.106	6.56232	486.098			0.0225	13.8902	0.00813	3.12069			0.0045	776.816	0.00813	964.747
0.01	112.838	5.8424	584.24		0.0108	117.265	8.55269	791.916			0.0225	13.0062	0.00875	4.40832			0.0225	686.869	0.00875	486.021
0.00813	101.711	6.31872	777.689		0.0081	101.554	6.36364	785.634			0.0189	15.7693	0.00813	8.11429			0.0198	799.341	0.00875	861.831
0.00688	93.5603	6.56615	955.077		0.0081	101.554	3.82284	471.956			0.0135	13.4285	0.00813	8.09632			0.009	874.145	0.00875	486.353
0.00688	93.5603	4.93397	717.669		0.0054	82.9186	3.28963	609.19			0.0225	13.0882	0.00875	4.42951			0.0225	336.779	0.005	1364.88
0.01	112.838	4.63644	463.644		0.0234	172.609	16.9364	723.779			0.0207	15.1962	0.0075	8.66244			0.0207	765.573	0.00875	860.983
0.0075	97.7205	6.14725	819.634		0.018	151.388	13.7869	765.939			0.0207	7.1634	0.00813	3.15987			0.0234	658.292	0.00875	487.067
0.01	112.838	5.32923	532.923		0.0072	95.7462	5.14069	713.985			0.0126	12.9473	0.00625	9.42657			0.0171	874.788	0.00875	487.326
0.01188	122.962	4.49155	378.236		0.0243	175.897	12.3557	508.463			0.0225	13.2132	0.00813	8.07492			0.0225	337.061	0.00875	487.394
0.00813	101.711	5.54872	682.919		0.0108	117.265	5.68841	526.704			0.0225	13.2825	0.00875	7.1453			0.0189	830.499	0.00875	859.419
0.02063	162.051	10.596	513.748		0.0081	101.554	5.51948	681.417			0.0225	13.2955	0.00875	7.14366			0.0261	462.908	0.00938	717.331
0.00688	93.5603	4.65681	677.353		0.0081	101.554	5.43357	670.811			0.0225	13.8322	0.00875	4.47959			0.0198	796.176	0.00938	604.581
0.005	79.7885	4.09558	819.116		0.0099	112.272	6.27525	633.864			0.0171	15.4606	0.00813	3.20513			0.0126	882.568	0.00938	716.979
0.01125	119.683	8.51429	756.825		0.0108	117.265	5.9025	546.528			0.0225	13.8313	0.00875	4.48971			0.0099	882.042	0.00875	488.791
0.00938	109.255	6.77381	722.54		0.0153	139.573	16.8939	1104.18			0.0198	15.4704	0.00813	3.21083			0.0243	643.851	0.00688	1130.96
0.00875	105.55	6.37504	728.576		0.0054	82.9186	3.56775	660.695			0.0198	15.4697	0.00875	4.50462			0.0261	465.049	0.00875	857.307
0.01313	129.272	7.23385	551.15		0.0063	89.5623	4.59353	729.132			0.0189	5.57416	0.00875	4.5247			0.0117	882.728	0.00875	857.279
0.015	138.198	17.9692	1197.95		0.0054	82.9186	3.9697	735.129			0.0216	7.97699	0.00875	7.06235			0.0045	774.139	0.00813	388.907
0.01625	143.841	11.1966	689.025		0.009	107.047	8.9639	995.989			0.0225	13.6052	0.00875	7.05846			0.0225	680.135	0.00875	490.029
0.01875	154.51	11.5481	615.897		0.0099	112.272	5.4172	547.192			0.0189	15.6964	0.00875	7.0543			0.0144	873.172	0.00875	856.752
0.0125	126.157	7.9257	634.056		0.0081	101.554	5.47521	675.951			0.0216	14.5386	0.00875	7.03333			0.0162	880.62	0.00938	714.081
0.01563	141.047	13.8044	883.483		0.0054	82.9186	2.98411	552.613			0.0198	6.43748	0.00875	4.56369			0.0225	679.522	0.00938	607.179
0.01625	143.841	19.5912	1205.61		0.0099	112.272	6.12393	618.578			0.0207	15.097	0.00813	7.96056			0.0243	390.559	0.00625	1214.97
0.02438	176.168	29.3343	1203.46		0.0045	75.694	3.30765	735.034			0.0171	3.48878	0.00688	9.01991			0.0117	880.961	0.00813	958.886
0.0275	187.121	27.2397	990.536		0.0081	101.554	5.11364	631.313			0.0126	12.9022	0.00875	6.98462			0.0198	790.051	0.00938	712.205
0.00875	105.55	15.4665	1767.6		0.009	107.047	5.32258	591.398			0.0189	5.63099	0.00875	4.59557			0.018	848.402	0.00875	492.796
0.0075	97.7205	3.3592	447.893		0.0054	82.9186	4.12121	763.187			0.0207	15.0492	0.00875	6.95976			0.0207	757.401	0.00938	610.375
0.00313	63.0783	1.8691	598.112		0.0054	82.9186	5.01858	929.367			0.0135	13.3586	0.0075	8.52174			0.0243	392.853	0.00875	493.968
0.00375	69.0988	1.74154	464.41		0.0099	112.272	9.30036	939.43			0.0207	15.0449	0.0075	8.51639			0.0216	723.634	0.00563	1291.87
0.00563	84.6284	3.481	618.844		0.0063	89.5623	5.53872	879.162			0.0171	15.3707	0.00875	4.62996			0.0135	874.018	0.00875	851.282
0.00688	93.5603	3.85672	560.977		0.0099	112.272	7.65683	773.417			0.0207	15.0391	0.00875	6.93539			0.0171	867.801	0.00938	611.692
0.01063	116.311	4.49395	422.96		0.009	107.047	6.72349	747.054			0.0171	15.3582	0.00875	4.63385			0.0243	393.518	0.00875	850.989
0.00813	101.711	4.73036	582.199		0.0054	82.9186	4.18605	775.194			0.0216	8.04546	0.00875	4.63385			0.0252	569.107	0.00875	495.121
0.00375	69.0988	2.32615	620.308		0.0099	112.272	4.01123	405.175			0.0189	5.65559	0.00875	4.63445			0.0234	366.456	0.00813	955.014
0.00375	69.0988	2.37046	632.123		0.0144	135.405	9.05502	628.821			0.0171	15.3258	0.00813	7.89209			0.0063	832.544	0.00938	707.692
0.00313	63.0783	2.30613	737.961		0.0045	75.694	2.67206	593.791			0.0171	15.3147	0.00875	6.92394			0.0252	569.852	0.00938	612.718
0.01125	119.683	4.37221	388.641		0.0045	75.694	3.20365	711.922			0.018	15.4745	0.00813	3.3622			0.0216	722.892	0.00938	612.923
0.00375	69.0988	2.31146	616.389		0.0099	112.272	10.7655	1087.42			0.0207	7.29293	0.00813	3.37378			0.0189	821.845	0.00813	394.477
0.00688	93.5603	3.10126	451.093		0.0108	117.265	5.88528	544.933			0.0108	11.873	0.00813	3.37659			0.0243	394.674	0.00938	706.188
0.01	112.838	5.94731	594.731		0.0063	89.5623	3.99832	634.653			0.0216	8.07851	0.00875	4.65699			0.0162	877.479	0.00938	706.001
0.0075	97.7205	3.81806	509.075		0.0216	165.837	11.0023	509.367			0.0171	15.3017	0.00875	6.89573			0.0126	876.765	0.00813	395.18
0.00438	74.6353	3.08782	705.788		0.009	107.047	7.17742	797.491			0.0216	14.347	0.00875	4.6641			0.0126	876.623	0.00875	496.906
0.00563	84.6284	3.04327	541.026		0.0126	126.66	8.62783	684.748			0.0189	15.5329	0.00875	4.66462			0.0207	312.729	0.00938	614.154
0.00813	101.711	5.4086	665.673		0.0117	122.053	3.48698	298.033			0.0189	5.70455	0.00875	4.66807			0.0108	877.649	0.00563	1289.17
0.00375	69.0988	2.48846	663.59		0.0072	95.7462	2.68038	372.274			0.0162	14.9648	0.00813	3.39604			0.0252	576.654	0.00938	703.59
0.00438	74.6353	3.05608	698.532		0.009	107.047	3.02801	336.445			0.0198	15.2273	0.00813	7.85275			0.0252	576.766	0.00438	1391.96
0.01063	116.311	7.99375	752.353		0.0234	172.609	8.90741	380.658			0.0126	12.8333	0.00813	3.40063			0.0189	820.106	0.00875	499.272
0.00563	84.6284	3.36824	598.798		0.0288	191.492	19.3326	671.271			0.0189	15.5	0.00875	6.87436			0.0252	577.65	0.00875	499.438
0.00375	69.0988	3.33064	888.171		0.0153	139.573	5.32895	348.297			0.0216	14.2692	0.00813	3.40171			0.0135	872.131	0.00813	950.131
0.00563	84.6284	4.88852	869.07		0.0108	117.265	4.06417	376.312			0.0198	15.1922	0.00813	3.40171			0.0243	397.539	0.00938	617.068
0.00438	74.6353	2.96873	678.568		0.0054	82.9186	2.10606	390.011			0.0189	15.4569	0.0075	8.47347			0.0234	648.908	0.00938	701.046
0.00625	89.2062	3.02685	484.296		0.0189	155.126	7.07135	374.145			0.0126	12.803	0.00813	3.4069			0.0162	876.208	0.0075	1036.81
0.00563	84.6284	4.27413	759.845		0.0153	139.573	4.92616	321.971			0.0171	15.1981	0.00813	3.4079			0.0225	673.521	0.00875	500.428
0.00625	89.2062	3.71282	594.051		0.0261	182.295	11.9252	456.905			0.0072	9.50217	0.00875	4.68923			0.0252	630.587	0.00938	617.846
0.00625	89.2062	4.03636	645.818		0.0135	131.106	4.56061	337.823			0.0135	13.2323	0.00813	7.83857			0.0261	490.01	0.00875	843.362
0.00625	89.2062	8.81958	1411.13		0.0108	117.265	5.02228	465.026			0.0189	15.3725	0.00875	6.84923			0.009	864.197	0.00938	619.487
0.00563	84.6284	2.89515	514.693		0.0072	95.7462	2.55682	355.114			0.0198	6.64518	0.00813	3.42492			0.0234	371.918	0.00938	697.983
0.00438	74.6353	3.37388	771.173		0.0171	147.555	6.60354	386.172			0.0216	8.20248	0.00875	4.70684			0.0261	489.209	0.00875	502.857
0.00688	93.5603	3.5403	514.952		0.0135	131.106	5.44823	403.573			0.0108	11.7939	0.00875	4.72451			0.0162	875.304	0.00938	697.043
0.00938	109.255	7.63303	814.19		0.0288	191.492	15.5854	541.16			0.0126	12.7593	0.00875	4.72692			0.0189	817.826	0.00875	503.808
0.00313	63.0783	2.29719	735.099		0.018	151.388	7.79632	433.129			0.018	15.2712	0.00875	4.72936			0.0054	264.55	0.00938	622.277
0.00375	69.0988	1.96923	525.128		0.0144	135.405	7.45041	517.39			0.0207	14.6992	0.00875	4.72992			0.0243	399.797	0.0075	1032.88
0.00938	109.255	11.2308	1197.95		0.0261	182.295	12.729	487.701			0.0216	14.0325	0.00875	4.73287			0.0072	842.007	0.00938	693.726
0.00563	84.6284	4.00769	712.479		0.0045	75.694	1.74242	387.205			0.0216	14.0076	0.00813	3.45612			0.0252	542.528	0.0075	1032.24
0.00313	63.0783	1.25861	402.755		0.0072	95.7462	2.58523	359.059			0.018	4.915	0.00813	7.79095			0.0198	783.812	0.00875	506.229
0.00375	69.0988	1.63178	435.141		0.0135	131.106	9.47917	702.16			0.0198	6.70694	0.00813	3.46374			0.0243	400.705	0.00938	624.489
0.00875	105.55	4.68923	535.912		0.009	107.047	4.98393	553.77			0.0144	13.7225	0.00813	3.46402			0.0072	841.751	0.0075	1031.01
0.00375	69.0988	3.31198	883.195		0.018	151.388	11.7616	653.422			0.018	4.93343	0.00813	3.46857			0.0252	587.526	0.00938	691.2
0.00563	84.6284	1.85874	330.443		0.0126	126.66	4.54944	361.067			0.0207	14.5823	0.00875	6.78769			0.0243	400.78	0.00875	835.005
0.00625	89.2062	5.04103	806.564		0.009	107.047	3.15427	350.474			0.0216	8.28283	0.00813	7.75949			0.0261	487.701	0.00875	832.159
0.00438	74.6353	4.29032	980.645		0.0108	117.265	4.94071	457.473			0.0198	6.74423	0.00813	3.49599			0.0261	487.695	0.00938	628.513
0.00375	69.0988	2.56308	683.487		0.018	151.388	5.87859	326.588			0.0198	6.74722	0.00813	3.49744			0.0252	629.309	0.00813	937.519
0.02375	173.895	30.173	1270.44		0.0063	89.5623	2.42791	385.382			0.0207	14.5349	0.00875	4.77724			0.0261	487.019	0.00875	511.953
0.00438	74.6353	5.55897	1270.62		0.0153	139.573	7.98687	522.018			0.0207	7.52699	0.00875	4.77984			0.0252	430.573	0.00875	829.705
0.00563	84.6284	5.20417	925.186		0.0108	117.265	4.05138	375.128			0.0153	14.1354	0.00813	3.50559			0.0261	486.072	0.00875	829.187
0.005	79.7885	4.83614	967.228		0.0108	117.265	3.04113	281.586			0.0171	3.87219	0.00875	4.78769			0.0153	869.809	0.00875	513.109
0.00688	93.5603	4.6315	673.673		0.0198	158.777	12.2665	619.52			0.0207	14.4991	0.00813	3.51026			0.0234	376.062	0.00875	828.483
0.00938	109.255	5.05385	539.077		0.0045	75.694	2.07499	461.108			0.0198	6.78492	0.00688	8.88702			0.0198	781.336	0.00875	514.813
0.00438	74.6353	3.40295	777.816		0.0279	188.476	17.001	609.356			0.0171	14.9589	0.00813	3.51956			0.0198	781.298	0.00813	934.067
0.00563	84.6284	2.65418	471.854		0.0063	89.5623	2.58418	410.187			0.0207	14.4788	0.00813	7.71981			0.0099	872.232	0.00625	1196.9
0.00375	69.0988	1.94083	517.554		0.0207	162.345	12.6047	608.925			0.0207	14.4339	0.00875	4.8182			0.0252	596.387	0.00938	678.784
0.00438	74.6353	4.01638	918.029		0.0054	82.9186	2.7197	503.648			0.0216	8.37768	0.00875	4.83597			0.0171	861.448	0.00938	635.197
0.00438	74.6353	2.75652	630.062		0.0072	95.7462	2.58523	359.059			0.0216	8.5974	0.00875	6.68308			0.0225	668.452	0.00938	635.387
0.00375	69.0988	1.73317	462.177		0.0072	95.7462	3.58392	497.766			0.0216	8.63636	0.00813	3.57188			0.0189	813.358	0.00875	517.108
0.00375	69.0988	3.8633	1030.21		0.0198	158.777	5.02114	253.593			0.0198	6.8201	0.0075	8.33354			0.0171	860.712	0.00813	413.809
0.00563	84.6284	2.51973	447.952		0.0081	101.554	3.61269	446.011			0.0216	8.73585	0.0075	8.33231			0.0072	839.413	0.00813	931.002
0.00438	74.6353	3.14442	718.724		0.0063	89.5623	2.86195	454.278			0.0216	8.79293	0.00813	3.58748			0.0063	828.95	0.00813	415.235
0.00438	74.6353	3.06005	699.44		0.0072	95.7462	2.39161	332.168			0.0216	8.91266	0.00813	3.58974			0.0144	865.186	0.00938	637.662
0.00563	84.6284	2.50909	446.061		0.0072	95.7462	1.64732	228.795			0.0216	8.9287	0.00875	4.87292			0.0234	379.043	0.00938	674.644
0.00438	74.6353	2.84814	651.003		0.0126	126.66	3.40909	270.563			0.0216	9.02638	0.00875	6.61929			0.0072	244.917	0.00813	415.58
0.00688	93.5603	3.01799	438.98		0.0054	82.9186	2.84091	526.094			0.0216	9.2549	0.00875	4.90011			0.0162	871.119	0.00938	673.641
0.005	79.7885	2.83219	566.438		0.0207	162.345	5.83895	282.075			0.0216	9.30389	0.00688	8.81516			0.0252	435.164	0.00875	521.565
0.00375	69.0988	2.64615	705.641		0.0144	135.405	11.0606	768.098			0.0216	9.38756	0.00875	6.58576			0.0252	534.925	0.00813	417.975
0.00563	84.6284	4.5024	800.427		0.0117	122.053	8.34102	712.908			0.0216	9.41919	0.00813	3.63733			0.0225	665.825	0.00688	1104.85
0.00438	74.6353	2.79156	638.072		0.0108	117.265	3.09269	286.36			0.0216	9.46878	0.00875	4.91692			0.0234	380.658	0.00813	418.539
0.00813	101.711	5.78637	712.169		0.0054	82.9186	1.95455	361.953			0.0216	9.48092	0.00813	7.61734			0.0252	609.243	0.00813	418.672
0.00563	84.6284	5.49904	977.607		0.0063	89.5623	2.55892	406.178			0.0216	9.63131	0.00875	6.57638			0.0126	869.612	0.00813	418.672
0.00813	101.711	5.73846	706.272		0.0126	126.66	3.87387	307.45			0.0216	9.74717	0.00875	4.92351			0.0234	642.068	0.00875	816.606
0.00438	74.6353	3.96973	907.366		0.0288	191.492	9.40067	326.412			0.0216	9.756	0.00813	3.64615			0.0234	381.549	0.00875	816.418
0.00625	89.2062	3.22424	515.879		0.0072	95.7462	2.66595	370.27			0.0216	9.79077	0.00813	3.64847			0.0207	316.036	0.00813	925.412
0.00625	89.2062	3.73333	597.333		0.009	107.047	2.86042	317.825			0.0216	9.94538	0.00875	6.57131			0.0252	611.452	0.00813	419.31
0.00563	84.6284	2.89371	514.437		0.0108	117.265	3.96574	367.199			0.0216	9.95659	0.00875	4.93235			0.0126	868.737	0.00813	419.434
0.005	79.7885	2.76874	553.748		0.009	107.047	5.18825	576.472			0.0216	10.0366	0.00813	3.65983			0.0252	532.858	0.00938	643.282
0.00625	89.2062	6.47646	1036.23		0.0072	95.7462	2.669	370.694			0.0216	10.0379	0.00688	8.79449			0.0252	614.626	0.00688	1102.58
0.00375	69.0988	3.45794	922.117		0.0054	82.9186	2.99242	554.153			0.0216	10.0627	0.00688	8.79331			0.0225	663.63	0.00875	525.208
0.00438	74.6353	3.08537	705.227		0.0225	169.257	7.15779	318.124			0.0216	10.1069	0.00813	7.5893			0.0216	330.798	0.00813	923.212
0.00563	84.6284	7.76615	1380.65		0.0099	112.272	7.34291	741.708			0.0216	10.2273	0.00875	6.53539			0.0126	867.86	0.00813	421.528
0.00375	69.0988	3.12923	834.462		0.0054	82.9186	2.56061	474.186			0.0216	10.4848	0.00813	3.68161			0.0162	868.301	0.00813	922.652
0.00313	63.0783	1.71104	547.532		0.0081	101.554	2.58021	318.545			0.0216	10.6631	0.00875	6.53021			0.0252	439.46	0.00938	664.728
0.00313	63.0783	2.16859	693.949		0.0045	75.694	2.34479	521.064			0.0216	10.8387	0.00875	6.52923			0.0054	812.29	0.00813	919.418
0.01063	116.311	4.06234	382.338		0.009	107.047	4.79278	532.531			0.0216	10.9274	0.00875	6.52393			0.0243	631.202	0.00875	529.138
0.00625	89.2062	4.56488	730.38		0.0117	122.053	3.8437	328.521			0.0216	10.9635	0.00813	3.68894			0.0252	618.712	0.00563	1267.31
0.01063	116.311	6.62869	623.877		0.0072	95.7462	2.79697	388.468			0.0216	10.974	0.00688	8.77107			0.0207	743.282	0.00875	529.582
0.00625	89.2062	3.71012	593.619		0.0144	135.405	4.75859	330.457			0.0216	11.0023	0.00813	7.5644			0.0252	620.29	0.00875	529.582
0.00375	69.0988	2.62326	699.535		0.0333	205.91	23.5011	705.74			0.0216	11.158	0.00875	6.51094			0.0252	530.467	0.00875	529.652
0.00375	69.0988	2.87161	765.762		0.0117	122.053	4.58875	392.2			0.0216	11.4795	0.00875	6.49744			0.0171	856.149	0.00625	1186.24
0.01	112.838	11.683	1168.3		0.0117	122.053	3.91991	335.035			0.0216	11.5152	0.00875	5.00358			0.0216	331.189	0.00813	918.426
0.005	79.7885	3.18556	637.111		0.0198	158.777	5.30673	268.016			0.0216	11.5853	0.00688	8.75181			0.0207	742.813	0.00813	425.369
0.005	79.7885	5.19707	1039.41		0.0072	95.7462	2.12121	294.613			0.0216	11.6156	0.00813	3.72682			0.0243	414.535	0.00875	807.125
0.00313	63.0783	2.29858	735.544		0.009	107.047	2.96373	329.303			0.0216	11.7576	0.00875	6.47581			0.0252	623.214	0.00625	1185.57
0.00563	84.6284	2.65874	472.665		0.0081	101.554	3.38479	417.875			0.0216	11.8733	0.00813	3.73001			0.0234	639.153	0.00938	658.343
0.005	79.7885	2.81319	562.637		0.0081	101.554	3.94522	487.064			0.0216	12.0769	0.00875	5.00923			0.0153	864.099	0.00875	806.681
0.01063	116.311	11.703	1101.45		0.0108	117.265	4.38057	405.608			0.0216	12.1194	0.00875	6.46912			0.0153	253.185	0.00813	426.306
0.005	79.7885	3.03288	606.576		0.018	151.388	4.32359	240.2			0.0216	12.197	0.00813	7.51897			0.0117	867.651	0.00813	426.341
0.0075	97.7205	4.6408	618.774		0.0144	135.405	5.93088	411.867			0.0216	12.3028	0.00875	6.43563			0.0135	243.484	0.00875	806.206
0.00563	84.6284	4.26298	757.863		0.0108	117.265	3.4552	319.926			0.0216	12.3807	0.00813	3.76111			0.0207	317.535	0.00813	426.901
0.005	79.7885	4.15958	831.917		0.0243	175.897	15.3382	631.202			0.0216	12.447	0.00813	7.5011			0.0135	863.177	0.00625	1184.77
0.00688	93.5603	4.80574	699.016		0.0126	126.66	5.0303	399.23			0.0216	12.573	0.00813	3.76678			0.0243	416.417	0.00875	532.227
0.00688	93.5603	3.48837	507.4		0.0117	122.053	3.75866	321.253			0.0216	12.684	0.00813	7.49654			0.0225	346.342	0.00938	655.556
0.00313	63.0783	2.66795	853.744		0.009	107.047	4.2562	472.911			0.0216	12.7273	0.00875	5.052			0.0117	239.02	0.00875	533.04
0.00438	74.6353	1.82378	416.863		0.0054	82.9186	2.13439	395.257			0.0216	12.8226	0.00875	6.39395			0.0243	555.946	0.00875	803.809
0.00625	89.2062	4.03671	645.873		0.0081	101.554	2.7904	344.494			0.0216	12.9004	0.00875	6.39385			0.0081	241.127	0.00875	533.099
0.00625	89.2062	4.12254	659.606		0.0144	135.405	8.59913	597.162			0.0135	13.0755	0.00813	7.47027			0.0243	556.436	0.00875	533.494
0.005	79.7885	3.70452	740.904		0.0054	82.9186	3.53387	654.42			0.0216	13.1114	0.00813	3.79762			0.0117	866.726	0.00938	654.359
0.00625	89.2062	3.80091	608.145		0.0108	117.265	4.52215	418.717			0.0216	13.2264	0.00813	7.46221			0.0216	332.081	0.00813	430.276
0.00375	69.0988	2.36615	630.974		0.0153	139.573	4.42484	289.205			0.0216	13.2727	0.00813	3.80352			0.0054	810.887	0.00813	430.454
0.00875	105.55	4.5247	517.108		0.0108	117.265	3.04625	282.06			0.0216	13.2779	0.00875	5.08308			0.0063	825.717	0.00875	535.912
0.00625	89.2062	2.87302	459.683		0.0081	101.554	2.79614	345.203			0.0216	13.4219	0.00875	5.08559			0.0243	559.72	0.00688	1093.61
0.0175	149.271	14.7468	842.674		0.0198	158.777	9.19697	464.493			0.0216	13.4563	0.00875	6.37504			0.0243	560.499	0.00813	431.457
0.00688	93.5603	3.5552	517.121		0.0351	211.402	7.9329	226.009			0.0216	13.5118	0.00813	3.83846			0.0207	740.077	0.00688	1093.36
0.00875	105.55	5.97348	682.683		0.0144	135.405	6.43713	447.023			0.0216	13.6139	0.00875	5.11809			0.0135	862.015	0.00813	432.032
0.00813	101.711	5.05309	621.918		0.0216	165.837	9.74717	451.258			0.0216	13.6308	0.00875	6.33231			0.0126	864.598	0.0075	1003.35
0.00438	74.6353	3.69082	843.616		0.0171	147.555	5.93404	347.02			0.0216	13.6728	0.00813	3.84571			0.0216	332.338	0.00875	798.242
0.005	79.7885	5.11062	1022.12		0.009	107.047	2.72727	303.03			0.0108	11.6903	0.00813	3.84739			0.0243	419.628	0.00875	537.924
0.00875	105.55	7.44872	851.282		0.0108	117.265	4.31373	399.419			0.0189	6.05219	0.00875	5.13231			0.0126	864.318	0.00813	433.177
0.00813	101.711	5.08571	625.934		0.0153	139.573	5.11509	334.32			0.0189	6.05372	0.00813	3.85729			0.009	853.995	0.00813	908.946
0.00688	93.5603	3.40796	495.703		0.0234	172.609	11.2975	482.797			0.0117	12.1563	0.00875	6.31289			0.0171	852.568	0.00875	795.402
0.00375	69.0988	3.78462	1009.23		0.0108	117.265	3.24675	300.625			0.0108	11.67	0.0075	8.11868			0.0189	294.929	0.00875	539.944
0.00625	89.2062	3.55152	568.242		0.0099	112.272	3.36298	339.695			0.0171	14.8394	0.00875	6.298			0.0243	627.66	0.00875	540.22
0.00375	69.0988	1.83015	488.041		0.0045	75.694	2.04802	455.116			0.0207	14.3182	0.00875	5.14965			0.0198	769.054	0.00875	540.498
0.00625	89.2062	3.49744	559.59		0.0063	89.5623	2.14321	340.191			0.0117	12.1513	0.00688	8.65747			0.0216	701.459	0.00875	540.562
0.00625	89.2062	3.7265	596.239		0.0081	101.554	6.74942	833.261			0.0198	6.88721	0.00813	3.87439			0.0135	860.633	0.00875	540.899
0.00313	63.0783	2.03286	650.514		0.0162	143.619	21.997	1357.84			0.0198	6.88822	0.00813	7.38519			0.0081	843.909	0.0075	999.258
0.00313	63.0783	2.69264	861.643		0.0054	82.9186	2.63636	488.216			0.0153	14.0089	0.00875	6.28198			0.0243	581.432	0.00875	792.615
0.01063	116.311	5.31004	499.768		0.0099	112.272	4.93538	498.524			0.0189	6.08305	0.00875	5.16496			0.0207	737.835	0.0075	999.064
0.00375	69.0988	2.59319	691.517		0.0144	135.405	6.18384	429.433			0.0198	14.639	0.00813	3.89017			0.0252	523.088	0.00813	905.195
0.00375	69.0988	2.04136	544.363		0.0099	112.272	3.24288	327.563			0.0189	14.9587	0.00813	3.89589			0.0252	523.088	0.00875	791.308
0.00313	63.0783	2.43846	780.308		0.0162	143.619	10.8913	672.3			0.0135	13.0137	0.00813	3.8989			0.0243	582.672	0.0075	998.185
0.005	79.7885	3.13414	626.829		0.0072	95.7461	3.68446	511.731			0.0207	7.67022	0.00875	5.17808			0.0243	584.042	0.00813	439.616
0.0075	97.7205	4.12396	549.861		0.0099	112.272	4.109	415.051			0.0144	13.5303	0.00875	6.26239			0.0162	863.287	0.00875	788.083
0.00813	101.711	6.72044	827.131		0.0099	112.272	5.13175	518.359			0.0189	6.11111	0.00625	9.01725			0.0243	587.612	0.00688	1085.88
0.005	79.7885	2.77436	554.872		0.0072	95.7461	3.91895	544.299			0.0135	12.9963	0.00813	3.90293			0.0243	588.482	0.00875	545.97
0.00563	84.6284	4.67077	830.359		0.0189	155.126	13.6733	723.456			0.0162	14.4958	0.00813	7.35471			0.0243	588.527	0.00875	546.268
0.005	79.7885	3.02906	605.812		0.0063	89.5623	3.47874	552.181			0.0198	6.94513	0.0075	8.08027			0.0198	767.281	0.00875	547.165
0.005	79.7885	3.28547	657.094		0.0099	112.272	4.6267	467.344			0.0162	14.4825	0.00875	5.1974			0.0252	521.844	0.00813	441.536
0.00438	74.6353	3.22531	737.214		0.0117	122.053	5.34914	457.192			0.0189	6.13636	0.00813	3.9222			0.0243	595.015	0.00875	785.641
0.00563	84.6284	3.32067	590.342		0.0153	139.573	6.83838	446.953			0.018	14.8552	0.00688	8.62227			0.0171	850.4	0.00813	441.815
0.00438	74.6353	2.86154	654.066		0.0108	117.265	4.56522	422.705			0.018	14.8547	0.00875	5.21175			0.0243	598.102	0.00813	897.839
0.01313	129.272	20.5158	1563.11		0.0153	139.573	6.94141	453.687			0.0189	14.8834	0.00813	3.93575			0.0216	333.694	0.00875	782.769
0.005	79.7885	4.86154	972.308		0.018	151.388	8.6028	477.933			0.018	5.19498	0.00813	3.93846			0.0225	654.266	0.00875	550.652
0.01375	132.314	15.5188	1128.64		0.0144	135.405	8.18477	568.387			0.018	5.19579	0.00875	5.21647			0.0243	601.495	0.00563	1252.65
0.005	79.7885	2.52071	504.142		0.0081	101.554	3.41142	421.163			0.0171	14.7308	0.00813	3.94815			0.0216	698.174	0.00875	552.682
0.00438	74.6353	3.83921	877.533		0.0189	155.126	11.7803	623.297			0.0198	6.9697	0.00813	3.94827			0.0234	633.37	0.00438	1358.61
0.00313	63.0783	2.73077	873.846		0.0054	82.9186	2.88636	534.512			0.0171	14.7182	0.00625	8.98555			0.0225	653.62	0.00813	447.671
0.005	79.7885	2.34872	469.744		0.0108	117.265	5.15152	476.992			0.0198	14.5214	0.00875	6.18462			0.0243	427.618	0.00625	1167.66
0.00438	74.6353	3.1609	722.491		0.0063	89.5623	2.77778	440.917			0.0198	14.4908	0.00875	5.24456			0.0243	610.269	0.00813	448.757
0.00813	101.711	7.71981	950.131		0.0108	117.265	5.68395	526.292			0.0198	14.4837	0.00813	3.97187			0.0243	610.425	0.00875	775.736
0.00813	101.711	5.5664	685.095		0.0081	101.554	3.49184	431.092			0.018	14.7611	0.00813	3.97253			0.0045	297.038	0.00813	449.043
0.00375	69.0988	3.03385	809.026		0.0126	126.66	6.17904	490.4			0.018	5.27001	0.00875	5.25043			0.0198	307.159	0.00875	556.905
0.00563	84.6284	2.35139	418.024		0.0216	165.837	14.0325	649.653			0.0198	14.4383	0.00813	7.29495			0.0243	542.996	0.00813	450.44
0.005	79.7885	2.54701	509.402		0.0144	135.405	7.4181	515.146			0.0189	6.22054	0.00875	5.25539			0.0243	612.076	0.00813	889.238
0.00438	74.6353	2.33102	532.804		0.0189	155.126	7.67981	406.339			0.0171	14.6402	0.00813	3.98803			0.018	825.289	0.005	1318.88
0.00438	74.6353	2.65261	606.31		0.0063	89.5623	2.77859	441.046			0.0162	14.3669	0.00813	3.98917			0.018	825.261	0.00625	1164.53
0.00688	93.5603	3.85809	561.177		0.0081	101.554	4.82794	596.042			0.0198	14.4143	0.00813	3.98947			0.0243	613.8	0.00813	887.479
0.00813	101.711	10.7728	1325.88		0.0054	82.9186	3.81818	707.071			0.0162	14.3641	0.00875	5.27385			0.0207	734.116	0.00875	560.012
0.00625	89.2062	4.19729	671.566		0.0261	182.295	10.9227	418.495			0.0198	14.4104	0.00875	5.275			0.0243	616.734	0.00813	453.121
0.00375	69.0988	2.78462	742.564		0.0117	122.053	4.86039	415.418			0.0144	13.4182	0.00813	3.99922			0.0216	696.039	0.005	1316.92
0.01	112.838	5.99831	599.831		0.0171	147.555	11.1364	651.249			0.0207	14.0003	0.00813	4.00648			0.0234	398.899	0.00813	454.023
0.00375	69.0988	2.78991	743.976		0.0108	117.265	5.01647	464.488			0.018	14.7089	0.00875	5.28291			0.0243	540.659	0.00875	561.934
0.00625	89.2062	2.69483	431.173		0.0054	82.9186	2.87879	533.109			0.0198	14.3883	0.00813	4.00779			0.0099	859.34	0.00875	562.687
0.00375	69.0988	2.31166	616.443		0.0063	89.5623	2.39614	380.34			0.0198	7.07317	0.00875	5.28933			0.0225	651.37	0.00313	1177.44
0.00813	101.711	3.72682	458.685		0.0144	135.405	4.56513	317.023			0.018	14.6895	0.00813	4.01709			0.0225	650.954	0.00875	563.697
0.00375	69.0988	1.92308	512.821		0.0072	95.7461	3.7296	518.001			0.0198	14.3594	0.00875	5.31085			0.0225	358.685	0.00875	763.78
0.00313	63.0783	2.26154	723.692		0.0189	155.126	15.7693	834.356			0.0198	14.3576	0.00813	4.04241			0.0225	358.892	0.0075	977.659
0.00375	69.0988	2.81846	751.59		0.0288	191.492	30.2205	1049.32			0.0171	14.5789	0.00813	4.04823			0.0243	537.975	0.00813	458.685
0.005	79.7885	2.13917	427.834		0.0135	131.106	6.92424	512.907			0.0198	14.3469	0.00813	7.22506			0.0252	514.588	0.00813	459.078
0.00438	74.6353	2.37265	542.32		0.0117	122.053	5.75135	491.568			0.018	14.6548	0.0075	7.97285			0.0225	649.411	0.00813	462.906
0.00625	89.2062	2.53635	405.816		0.0207	162.345	10.6015	512.15			0.018	14.6529	0.00813	7.21077			0.0252	455.905	0.00875	756.49
0.00688	93.5603	4.94894	719.846		0.0225	169.257	20.3268	903.412			0.0153	13.7689	0.00563	9.13654			0.0243	536.08	0.00813	463.603
0.00375	69.0988	2.47314	659.504		0.0279	188.476	21.7212	778.538			0.0171	14.5419	0.00875	5.34475			0.018	820.06	0.00875	571.838
0.00313	63.0783	1.95197	624.63		0.0117	122.053	6.64247	567.732			0.0144	13.3582	0.00875	6.04923			0.0108	857.915	0.00813	873.745
0.01063	116.311	10.2445	964.185		0.0135	131.106	6.41099	474.888			0.0162	14.266	0.00875	6.04615			0.0234	403.449	0.00875	572.483
0.00313	63.0783	2.00769	642.462		0.0144	135.405	9.88957	686.776			0.0189	6.32155	0.00625	8.92066			0.0243	436.497	0.00875	752.658
0.00625	89.2062	3.3812	540.991		0.0054	82.9186	3.1553	584.315			0.0189	14.6074	0.00875	6.03932			0.0054	269.604	0.00813	871.28
0.0175	149.271	9.92394	567.082		0.0099	112.272	5.14247	519.441			0.0207	13.8544	0.00875	5.37131			0.0243	436.837	0.00563	1235.9
0.00375	69.0988	1.96308	523.487		0.009	107.047	3.28431	364.924			0.0198	7.14546	0.00813	4.10427			0.0207	729.325	0.00875	751.586
0.00375	69.0988	2.35662	628.432		0.0063	89.5623	3.40067	539.789			0.0189	14.5944	0.00875	6.0073			0.0072	828.724	0.00563	1235.57
0.01063	116.311	4.63056	435.818		0.0117	122.053	8.70238	743.793			0.018	5.40142	0.00875	5.39573			0.0189	297.936	0.00875	751.007
0.00438	74.6353	2.45128	560.293		0.0198	158.777	10.1848	514.383			0.018	14.5707	0.00813	4.12476			0.0045	757.576	0.00813	467.399
0.00625	89.2062	3.82181	611.49		0.0162	143.619	9.19657	567.69			0.0171	4.32737	0.00875	5.40195			0.0189	791.464	0.00688	1061.21
0.00375	69.0988	2.64862	706.297		0.0126	126.66	7.66965	608.703			0.0207	13.8075	0.00813	4.12632			0.0243	532.203	0.00813	468.125
0.005	79.7885	3.22165	644.33		0.0081	101.554	3.72145	459.438			0.0162	14.2151	0.00875	5.98223			0.0135	853.884	0.00875	577.371
0.00813	101.711	7.07915	871.28		0.009	107.047	4.76641	529.602			0.0162	14.1946	0.00875	5.97607			0.0162	856.026	0.00563	1233.71
0.00375	69.0988	2.47385	659.692		0.0117	122.053	4.72403	403.763			0.018	14.5265	0.00875	5.97348			0.0225	646.114	0.0075	966.799
0.005	79.7885	2.93138	586.276		0.0072	95.7461	4.08294	567.074			0.0207	13.7629	0.00875	5.41368			0.0243	439.049	0.00875	746.901
0.00563	84.6284	3.28221	583.504		0.0117	122.053	8.51779	728.016			0.0162	14.1799	0.0075	7.90476			0.0216	688.109	0.00813	866.396
0.00438	74.6353	2.59752	593.719		0.0063	89.5623	4.63805	736.198			0.0207	13.75	0.00875	5.43212			0.0207	322.374	0.00688	1059.03
0.00875	105.55	4.72451	539.944		0.0126	126.66	5.43898	431.665			0.0189	14.5061	0.00813	4.16484			0.018	817.163	0.00875	746.31
0.00313	63.0783	2.13507	683.223		0.0171	147.555	7.44919	435.625			0.018	5.4634	0.00875	5.44103			0.0252	460.054	0.00875	746.198
0.00563	84.6284	2.71282	482.279		0.0108	117.265	8.55372	792.011			0.0117	11.9471	0.00813	4.16587			0.0225	365.137	0.0075	358.974
0.005	79.7885	3.03736	607.473		0.0117	122.053	4.93074	421.43			0.0207	13.4906	0.00813	7.09918			0.0072	248.183	0.00875	745.592
0.00563	84.6284	3.76346	669.06		0.0054	82.9186	4.29546	795.455			0.018	5.48907	0.00875	5.46697			0.0225	645.811	0.0075	359.336
0.00813	101.711	7.5893	934.067		0.0153	139.573	10.5147	687.238			0.0207	13.3932	0.00813	7.07915			0.0234	406.809	0.00875	580.923
0.00688	93.5603	5.09638	741.292		0.0063	89.5623	2.75904	437.943			0.0207	13.2505	0.00813	4.19957			0.0153	853.26	0.00875	581.21
0.00563	84.6284	2.56432	455.879		0.0108	117.265	5.64888	523.044			0.0198	14.0919	0.00813	4.20043			0.0045	756.045	0.00875	744.108
0.00688	93.5603	3.23746	470.903		0.0135	131.106	5.9589	441.4			0.0189	6.43939	0.00875	5.47692			0.018	816.083	0.00813	472.426
0.01	112.838	7.45796	745.796		0.009	107.047	5.35813	595.347			0.0126	12.3538	0.00813	4.205			0.0207	727.017	0.00813	473.319
0.01188	122.962	6.09231	513.036		0.0126	126.66	12.2087	968.945			0.0189	6.4422	0.00875	5.48034			0.0045	298.75	0.00875	742.564
0.0075	97.7205	6.15652	820.87		0.0108	117.265	4.07773	377.568			0.018	5.51136	0.0075	2.69231			0.0045	755.864	0.00813	473.524
0.005	79.7885	6.82442	1364.88		0.0072	95.7461	3.69408	513.067			0.0189	6.44522	0.0075	2.69502			0.0135	852.74	0.00625	1146.92
0.00313	63.0783	2.36923	758.154		0.0153	139.573	6.40101	418.367			0.0162	14.1121	0.00875	5.48964			0.0207	726.807	0.00813	862.384
0.00438	74.6353	2.49565	570.435		0.0171	147.555	10.9138	638.231			0.0207	13.0405	0.00813	4.21539			0.0207	726.527	0.00813	474.744
0.00563	84.6284	3.26758	580.904		0.0072	95.7461	4.54425	631.146			0.0189	6.45317	0.00875	5.49539			0.0234	408.762	0.00875	740.092
0.0075	97.7205	4.85619	647.492		0.0108	117.265	6.23239	577.074			0.0207	13.006	0.00875	5.86964			0.0243	442.219	0.00875	584.925
0.00313	63.0783	2.08188	666.201		0.0153	139.573	7.46601	487.974			0.0144	13.2275	0.00813	4.22644			0.0243	443.063	0.00875	739.328
0.01438	135.288	24.231	1685.63		0.0135	131.106	8.51436	630.694			0.0207	12.992	0.00875	5.86154			0.018	814.154	0.0075	363.88
0.00688	93.5603	6.72217	977.77		0.0108	117.265	7.46706	691.395			0.0153	13.5917	0.00813	4.23033			0.018	814.048	0.00813	476.848
0.00438	74.6353	3.97816	909.295		0.0063	89.5623	2.97532	472.273			0.018	5.52743	0.00813	4.23036			0.0189	787.484	0.00813	858.437
0.00563	84.6284	3.15245	560.435		0.0063	89.5623	2.59409	411.76			0.0198	7.26551	0.00875	5.85641			0.0216	683.716	0.0075	959.286
0.01063	116.311	8.23508	775.066		0.0063	89.5623	3.08081	489.017			0.0198	7.26623	0.00813	4.23547			0.0108	853.717	0.00875	586.549
0.00313	63.0783	2.39426	766.164		0.0072	95.7461	4.35262	604.53			0.0126	12.3333	0.00875	5.85309			0.0153	851.39	0.0075	958.069
0.005	79.7885	2.58217	516.435		0.0081	101.554	3.37466	416.624			0.0207	12.7538	0.00813	4.2359			0.0189	299.238	0.00875	735.5
0.00625	89.2062	3.3267	532.271		0.0117	122.053	6.31135	539.432			0.0207	12.7426	0.00813	4.23825			0.0063	819.037	0.00813	478.79
0.00875	105.55	8.13675	929.915		0.0189	155.126	8.42975	446.019			0.0207	12.7227	0.00875	5.5152			0.0117	852.992	0.0075	957.636
0.00438	74.6353	3.05175	697.542		0.0108	117.265	6.00791	556.288			0.0207	12.714	0.0075	2.7291			0.0081	833.673	0.00875	588.531
0.00375	69.0988	2.13231	568.615		0.0081	101.554	3.3007	407.494			0.0099	11.042	0.00813	7.03947			0.0234	412.528	0.00813	479.494
0.00313	63.0783	1.81486	580.756		0.0072	95.7461	2.81987	391.648			0.0189	14.3809	0.00875	5.52			0.0252	503.652	0.00813	479.865
0.005	79.7885	2.44569	489.138		0.0162	143.619	7.6049	469.438			0.0207	12.6047	0.00813	4.25195			0.0162	852.055	0.00813	480.36
0.00313	63.0783	3.3116	1059.71		0.0099	112.272	4.58556	463.188			0.0189	14.3715	0.00625	8.81958			0.0234	606.622	0.0075	367.804
0.00438	74.6353	3.25459	743.906		0.0162	143.619	6.00678	370.789			0.0162	14.0665	0.00875	5.81885			0.0234	605.266	0.00875	590.281
0.01063	116.311	4.73026	445.201		0.0072	95.7461	3.57008	495.844			0.0198	14.0022	0.00875	5.5431			0.0234	600.84	0.00688	1049.96
0.00688	93.5603	6.96652	1013.31		0.0099	112.272	7.00814	707.893			0.0198	14.0021	0.0075	2.75853			0.0252	466.294	0.00875	591.781
0.00438	74.6353	3.11166	711.237		0.0054	82.9186	2.47019	457.443			0.018	14.3733	0.00875	5.54605			0.0252	466.432	0.00875	730.737
0.005	79.7885	2.07692	415.385		0.0081	101.554	4.72064	582.796			0.0189	6.49621	0.00813	7.00687			0.0081	833.261	0.00875	730.725
0.00625	89.2062	3.81166	609.865		0.0135	131.106	6.24741	462.771			0.0162	3.16667	0.00875	5.55385			0.0234	597.833	0.0075	369.713
0.00563	84.6284	2.38736	424.42		0.0063	89.5623	3.3761	535.889			0.0153	13.5457	0.0075	2.77285			0.0081	243.86	0.00813	852.071
0.00375	69.0988	2.02769	540.718		0.0054	82.9186	1.98957	368.439			0.0198	7.30502	0.0075	2.77949			0.0216	338.25	0.00813	482.732
0.00875	105.55	6.89573	788.083		0.0054	82.9186	2.87121	531.706			0.0207	12.346	0.00875	5.56923			0.0099	239.386	0.00813	851.458
0.00313	63.0783	1.80965	579.087		0.0072	95.7461	2.70082	375.114			0.0207	8.05669	0.00813	4.29505			0.0234	590.534	0.0075	370.598
0.00375	69.0988	2.35965	629.239		0.0108	117.265	9.76614	904.272			0.0207	12.3389	0.00813	4.30603			0.0144	250.271	0.00875	728.576
0.00625	89.2062	3.10117	496.186		0.0072	95.7461	4.7892	665.166			0.018	5.58712	0.00813	6.97481			0.0216	679.824	0.00875	593.989
0.00563	84.6284	3.87456	688.81		0.0099	112.272	5.27072	532.396			0.0207	12.1951	0.00813	4.31037			0.0234	586.924	0.00813	484.4
0.00438	74.6353	2.29402	524.347		0.0063	89.5623	4.02004	638.101			0.0198	13.9562	0.0075	7.77604			0.0234	586.851	0.00813	484.734
0.00875	105.55	5.275	602.857		0.009	107.047	8.33563	926.181			0.0198	7.33039	0.00875	5.76			0.0045	751.735	0.00875	595.628
0.01313	129.272	9.24053	704.04		0.009	107.047	4.89669	544.077			0.0171	4.52652	0.00813	4.31297			0.0243	521.384	0.00813	485.926
0.00375	69.0988	2.38698	636.529		0.0207	162.345	11.5257	556.796			0.0198	7.33602	0.00813	4.3244			0.0234	580.2	0.00813	485.941
0.00438	74.6353	2.66055	608.125		0.0081	101.554	4	493.827			0.0189	14.3007	0.0075	2.81678			0.0234	577.74	0.00875	596.168
0.005	79.7885	4.57045	914.09		0.0099	112.272	5.41384	546.853			0.0207	11.9903	0.0075	2.82007			0.0234	577.095	0.00688	1044.4
0.00688	93.5603	5.51613	802.346		0.0153	139.573	10.5328	688.417			0.0207	11.988	0.00875	5.60337			0.018	809.484	0.00875	723.692
0.00375	69.0988	2.18595	582.921		0.0189	155.126	11.988	634.285			0.0207	8.08401	0.00813	4.32983			0.0072	825.507	0.0075	949.14
0.01	112.838	8.93657	893.656		0.0126	126.66	5.45775	433.155			0.0189	14.2926	0.00688	8.35821			0.0243	450.361	0.00313	1153.17
0.00375	69.0988	2.52923	674.462		0.0081	101.554	4.7366	584.765			0.018	5.62049	0.00875	5.61962			0.018	288.61	0.00813	488.845
0.00375	69.0988	2.24722	599.257		0.0099	112.272	4.83673	488.559			0.0189	6.5468	0.0075	2.84013			0.018	288.655	0.00813	488.926
0.00438	74.6353	3.43015	784.035		0.0072	95.7461	4.51179	626.637			0.0189	6.55425	0.0075	7.74661			0.0063	817.701	0.0075	375.571
0.00375	69.0988	2.8	746.667		0.0081	101.554	3.39647	419.317			0.0207	11.7665	0.00875	5.626			0.0234	554.013	0.00875	599.379
0.005	79.7885	3.9342	786.84		0.0099	112.272	8.24866	833.198			0.0189	14.2677	0.00813	4.35184			0.0144	847.545	0.00875	721.473
0.00563	84.6284	4.05681	721.21		0.0072	95.7461	3.24074	450.103			0.0162	13.9853	0.00875	5.62735			0.0135	848.47	0.0075	376.009
0.0075	97.7205	3.78643	504.857		0.018	151.388	11.9623	664.573			0.0207	11.7056	0.0075	7.74181			0.0108	850.324	0.00875	600.049
0.00375	69.0988	1.94603	518.941		0.0126	126.66	5.19389	412.213			0.0198	13.8823	0.00813	4.3563			0.0117	850.446	0.00875	600.615
0.00688	93.5603	3.04341	442.677		0.0135	131.106	6.68245	494.996			0.0144	13.1229	0.00813	4.35827			0.0081	832.11	0.00875	719.771
0.00313	63.0783	2.0485	655.52		0.0108	117.265	4.56494	422.679			0.0207	11.5328	0.00813	6.92308			0.0225	638.006	0.00813	490.835
0.00688	93.5603	4.38992	638.534		0.0162	143.619	6.70163	413.681			0.0207	11.5318	0.00813	6.9181			0.0099	849.289	0.00813	490.975
0.00375	69.0988	2.56205	683.214		0.0063	89.5623	2.87879	456.95			0.0207	11.5257	0.00875	5.64172			0.0243	452.051	0.00813	491.012
0.00375	69.0988	3.45385	921.026		0.0126	126.66	5.90278	468.474			0.0207	11.516	0.0075	7.73254			0.0099	239.771	0.0075	945.552
0.005	79.7885	2.73455	546.911		0.0171	147.555	9.28788	543.151			0.0198	13.8636	0.00875	5.69125			0.018	807.029	0.00625	1132.68
0.005	79.7885	2.2	440		0.0234	172.609	13.7323	586.851			0.0207	11.4478	0.00875	5.6426			0.0243	516.296	0.00875	717.94
0.00563	84.6284	7.12862	1267.31		0.0054	82.9186	2.87506	532.419			0.0189	6.59596	0.00813	4.36877			0.0099	848.489	0.00875	602.725
0.00438	74.6353	4.37164	999.233		0.0054	82.9186	2.51222	465.226			0.0198	7.39643	0.0075	2.88829			0.0153	847.508	0.00875	602.857
0.00375	69.0988	2.1024	560.639		0.009	107.047	5.459	606.556			0.0207	11.2206	0.0075	2.90116			0.0153	847.31	0.00813	492.212
0.01063	116.311	5.83522	549.197		0.0171	147.555	9.23632	540.135			0.0207	11.1761	0.00813	4.40803			0.009	838.811	0.0075	378.684
0.00438	74.6353	2.32953	532.464		0.0135	131.106	6.6317	491.237			0.018	5.68581	0.00813	4.41539			0.0234	422.17	0.00875	603.761
0.00625	89.2062	3.73122	596.995		0.0108	117.265	7.29908	675.841			0.0207	11.1355	0.0075	2.91773			0.0054	802.139	0.00813	493.105
0.00375	69.0988	2.41846	644.923		0.0216	165.837	11.4795	531.458			0.0198	13.8162	0.0075	2.92044			0.0045	748.16	0.00813	493.266
0.00375	69.0988	2.27077	605.538		0.0063	89.5623	3.31766	526.613			0.0198	13.8108	0.0075	2.92851			0.0225	378.425	0.00875	715.702
0.00438	74.6353	2.1869	499.862		0.0063	89.5623	3.03613	481.926			0.0207	11.0519	0.00813	4.47056			0.0216	673.082	0.00875	604.495
0.00375	69.0988	2.31475	617.268		0.0108	117.265	5.75758	533.109			0.0189	14.1798	0.0075	2.98281			0.0135	846.515	0.00813	494.412
0.0075	97.7205	3.29231	438.974		0.009	107.047	5.08658	565.176			0.018	14.2045	0.00813	4.4987			0.0252	496.214	0.00875	606.955
0.005	79.7885	3.26447	652.894		0.0063	89.5623	2.91178	462.187			0.0207	10.9659	0.00813	4.50681			0.0252	473.048	0.00688	1036.68
0.00563	84.6284	5.89172	1047.42		0.0135	131.106	10.0416	743.823			0.0189	14.1667	0.0075	3.01177			0.0045	747.589	0.005	1286.15
0.00438	74.6353	2.02978	463.949		0.0135	131.106	6.95639	515.288			0.0207	10.8589	0.00813	6.77547			0.0162	847.338	0.00813	497.528
0.005	79.7885	2.56996	513.993		0.0117	122.053	6.46132	552.25			0.0207	10.7649	0.00813	4.52044			0.0045	747.088	0.00813	498.244
0.00438	74.6353	2.87097	656.221		0.0117	122.053	6.21104	530.858			0.0189	14.1448	0.00813	6.7644			0.0234	544.486	0.00813	833.904
0.00438	74.6353	2.18674	499.826		0.0126	126.66	6.68182	530.303			0.0207	10.7225	0.00813	6.76433			0.0162	847.059	0.0075	385.106
0.00688	93.5603	5.43132	790.01		0.0234	172.609	8.79984	376.062			0.0207	10.6911	0.0075	3.0356			0.0243	457.738	0.00875	610.828
0.00688	93.5603	4.17511	607.289		0.009	107.047	4.8944	543.822			0.0189	6.64653	0.0075	3.04962			0.0117	847.315	0.00813	832.541
0.005	79.7885	2.87473	574.945		0.0135	131.106	4.93566	365.604			0.018	14.1667	0.00813	4.56598			0.0054	801.314	0.00813	832.532
0.00688	93.5603	7.18025	1044.4		0.0162	143.619	8.08113	498.835			0.0207	10.6079	0.00813	4.57016			0.009	242.597	0.00875	706.813
0.00625	89.2062	2.27968	364.749		0.0126	126.66	4.33391	343.961			0.0207	10.607	0.00813	6.72044			0.0045	745.877	0.0075	386.821
0.00625	89.2062	4.72261	755.618		0.0126	126.66	8.71542	691.7			0.0207	10.6061	0.00813	4.57363			0.0189	301.828	0.00875	613.864
0.00438	74.6353	2.8799	658.263		0.009	107.047	4.00417	444.908			0.0189	6.65246	0.00813	6.71171			0.0216	340.703	0.00688	1030.91
0.00375	69.0988	2.15385	574.359		0.0072	95.7461	4.23882	588.725			0.0207	10.6015	0.00813	4.5833			0.0081	829.808	0.0075	389.03
0.00563	84.6284	3.59479	639.074		0.009	107.047	5.10101	566.779			0.0207	10.5942	0.0075	3.09189			0.009	836.223	0.0075	389.392
0.00375	69.0988	1.60858	428.953		0.0099	112.272	4.23225	427.5			0.0126	12.2087	0.00813	4.60782			0.0045	745.332	0.00813	827.131
0.00813	101.711	5.26154	647.574		0.0072	95.7461	3.52098	489.025			0.0189	6.65835	0.0075	3.11473			0.0144	843.913	0.00875	616.654
0.01125	119.683	5.99271	532.686		0.0072	95.7461	2.50497	347.912			0.0189	6.66101	0.00813	4.6167			0.0234	539.597	0.0075	390.468
0.005	79.7885	2.97017	594.035		0.009	107.047	8.05195	894.661			0.0162	13.8676	0.0075	3.12308			0.0171	277.611	0.00813	505.141
0.00563	84.6284	3.35385	596.239		0.0117	122.053	5.88745	503.201			0.0198	13.6648	0.00813	4.63205			0.0243	460.991	0.00813	826.056
0.01438	135.288	7.78573	541.616		0.0072	95.7461	3.54738	492.692			0.0198	13.6571	0.00813	4.63278			0.0243	508.463	0.00875	617.366
0.00375	69.0988	1.89539	505.436		0.009	107.047	5.5877	620.855			0.0207	10.4223	0.00813	6.65714			0.0252	491.918	0.00875	618.706
0.00375	69.0988	2.05851	548.937		0.0189	155.126	9.79513	518.261			0.0198	13.6509	0.0075	7.52511			0.0225	384.144	0.00813	507.663
0.005	79.7885	4.00769	801.538		0.0198	158.777	11.9736	604.726			0.0198	13.6382	0.00625	8.61166			0.0117	845.245	0.00813	507.854
0.00438	74.6353	4.37469	999.929		0.009	107.047	4.53857	504.285			0.0207	10.3685	0.00813	4.63991			0.0063	814.825	0.00688	1026.15
0.00875	105.55	4.14154	473.319		0.0081	101.554	7.5551	932.728			0.0207	10.3627	0.00813	6.6466			0.0243	506.655	0.00875	620.814
0.00375	69.0988	3.87642	1033.71		0.0045	75.694	2.27273	505.051			0.0207	10.3526	0.0075	3.15286			0.009	834.864	0.00438	1316.75
0.00438	74.6353	2.44814	559.575		0.0054	82.9186	2.46364	456.229			0.0171	14.072	0.00813	4.65596			0.0225	385.041	0.00875	621.831
0.00438	74.6353	2.63921	603.247		0.0099	112.272	7.64473	772.195			0.0207	10.3414	0.00688	8.15293			0.0234	535.016	0.00813	819.341
0.0075	97.7205	5.21629	695.505		0.0234	172.609	12.1579	519.57			0.0207	10.2882	0.0075	7.49444			0.018	798.515	0.00875	691.341
0.00625	89.2062	3.09744	495.59		0.0117	122.053	6.18457	528.596			0.0207	10.2834	0.0075	7.49298			0.0144	842.305	0.00875	690.989
0.00625	89.2062	5.60746	897.193		0.009	107.047	3.62029	402.255			0.0207	10.2354	0.0075	7.48639			0.0117	844.031	0.00813	818.043
0.00438	74.6353	3.53291	807.523		0.0153	139.573	7.95455	519.905			0.0207	10.231	0.0075	3.19487			0.0243	464.967	0.00875	690.208
0.00375	69.0988	3.10921	829.121		0.0117	122.053	6.25064	534.243			0.0198	13.5587	0.0075	3.20134			0.0054	799.663	0.00875	624.796
0.00625	89.2062	3.21249	513.998		0.0153	139.573	4.49253	293.629			0.0171	14.0555	0.0075	3.2107			0.0252	479.998	0.00625	1115.3
0.00438	74.6353	2.66366	608.837		0.0072	95.7461	3.31267	460.093			0.0207	10.1371	0.00813	4.70637			0.0099	842.928	0.00813	512.595
0.00688	93.5603	4.00781	582.954		0.0063	89.5623	3.30982	525.369			0.0189	6.69872	0.00813	4.7068			0.0216	664.215	0.0075	397.707
0.00313	63.0783	2.68944	860.621		0.0117	122.053	8.18615	699.671			0.0207	10.0161	0.00813	4.71438			0.0171	278.608	0.00813	512.722
0.0075	97.7205	3.32843	443.79		0.0126	126.66	6.02204	477.94			0.0189	14.0573	0.00688	8.11491			0.0126	843.087	0.00875	625.934
0.00625	89.2062	6.76643	1082.63		0.0189	155.126	10.003	529.261			0.0198	7.49626	0.0075	3.22542			0.0144	252.248	0.00875	626.325
0.00375	69.0988	2.60782	695.418		0.0135	131.106	12.2035	903.963			0.0207	9.98905	0.0075	3.22715			0.0189	772.88	0.00875	627.388
0.00938	109.255	6.61876	706.001		0.0225	169.257	8.64325	384.144			0.0198	13.4464	0.00688	8.1086			0.0234	439.472	0.00875	686.549
0.00313	63.0783	2.20979	707.133		0.0261	182.295	12.1378	465.049			0.0207	9.87658	0.00813	6.57055			0.0054	799.337	0.00875	628.044
0.00375	69.0988	2.12005	565.347		0.0315	200.267	23.5796	748.557			0.0207	8.24649	0.00813	4.73036			0.0243	502.794	0.00688	1018.55
0.00375	69.0988	2.25867	602.312		0.0108	117.265	6.60703	611.762			0.0162	13.8033	0.00813	4.73311			0.0243	466.576	0.0075	401.569
0.00438	74.6353	3.41588	780.773		0.0171	147.555	11.7641	687.957			0.0207	9.80499	0.00688	8.10237			0.0234	440.152	0.00813	516.87
0.01063	116.311	4.25325	400.306		0.0081	101.554	4.85431	599.298			0.0198	13.3674	0.0075	3.25128			0.0189	772.188	0.00875	683.684
0.00438	74.6353	2.73504	625.153		0.0054	82.9186	3.16567	586.236			0.0171	14.0152	0.00813	6.55474			0.0243	467.686	0.00813	516.976
0.00875	105.55	4.28776	490.029		0.0108	117.265	9.1835	850.324			0.0171	14.0152	0.0075	3.26288			0.0198	739.345	0.00875	630.308
0.01063	116.311	8.99684	846.761		0.0072	95.7461	3.17235	440.604			0.0207	9.79675	0.00813	4.75413			0.0153	841.448	0.00875	682.979
0.00688	93.5603	5.57421	810.794		0.0099	112.272	5.83333	589.226			0.0153	13.3081	0.00688	8.08507			0.0234	527.854	0.00813	517.538
0.00625	89.2062	3.10583	496.932		0.0063	89.5623	2.59315	411.61			0.0207	9.73719	0.0075	3.27473			0.0243	500.649	0.0075	919.56
0.0075	97.7205	4.19532	559.376		0.0099	112.272	4.74199	478.988			0.0198	7.51804	0.00813	6.52537			0.0045	740.741	0.00875	682.683
0.0075	97.7205	6.28959	838.612		0.0108	117.265	3.79437	351.331			0.0171	4.74715	0.00813	4.77354			0.0252	482.948	0.00875	630.857
0.00688	93.5603	7.21846	1049.96		0.0162	143.619	6.33838	391.258			0.0207	9.68415	0.0075	3.2844			0.0207	710.108	0.0075	919.331
0.00438	74.6353	2.69975	617.086		0.0081	101.554	4.81602	594.57			0.0207	9.67849	0.0075	3.28534			0.0108	841.751	0.00563	1197.19
0.005	79.7885	4.18803	837.607		0.0135	131.106	4.96881	368.06			0.018	5.81439	0.0075	3.29057			0.0216	660.609	0.00688	1017.01
0.0225	169.257	30.5564	1358.06		0.0216	165.837	8.63636	399.832			0.0207	9.64179	0.00688	8.07291			0.0207	328.828	0.00625	1110.53
0.0075	97.7205	4.34725	579.634		0.0297	194.461	11.6232	391.352			0.0171	13.9974	0.0075	3.29231			0.0243	470.215	0.00813	518.817
0.005	79.7885	2.9455	589.1		0.0171	147.555	14.0152	819.6			0.0198	13.2765	0.0075	3.29231			0.0252	484.804	0.00625	1109.68
0.00563	84.6284	4.28798	762.308		0.0126	126.66	7.92424	628.908			0.0207	9.57576	0.00813	6.51094			0.0171	822.922	0.00875	633.497
0.01063	116.311	10.9476	1030.36		0.0108	117.265	3.48156	322.366			0.0171	4.76421	0.00813	4.79473			0.0153	259.757	0.00813	520.177
0.005	79.7885	4.16154	832.308		0.0099	112.272	6.63025	669.722			0.0198	7.53696	0.00813	6.50395			0.0225	390.947	0.00813	808.683
0.00313	63.0783	1.79744	575.179		0.0063	89.5623	3.09506	491.28			0.0189	6.74599	0.00813	4.79872			0.0252	484.133	0.0075	404.747
0.00563	84.6284	5.5708	990.364		0.0135	131.106	13.3586	989.525			0.0135	12.5189	0.00813	4.80126			0.0225	625.798	0.00875	633.834
0.00438	74.6353	2.72109	621.964		0.0117	122.053	11.1364	951.826			0.0198	13.1818	0.00813	6.49714			0.0243	497.88	0.00813	520.656
0.00438	74.6353	5.4402	1243.47		0.0072	95.7461	3.35979	466.637			0.018	5.83732	0.0075	3.31692			0.0171	821.958	0.00813	520.66
0.0075	97.7205	4.14314	552.419		0.0072	95.7461	4.24363	589.393			0.0189	13.9835	0.0075	3.31961			0.0243	497.034	0.00875	634.725
0.00375	69.0988	2.01846	538.256		0.0126	126.66	5.44823	432.399			0.0135	12.5122	0.0075	3.3204			0.0099	839.884	0.00813	521.289
0.00813	101.711	8.57984	1055.98		0.027	185.412	12.939	479.224			0.0207	9.3337	0.0075	3.32308			0.0153	839.677	0.00813	521.341
0.00375	69.0988	1.77251	472.669		0.0108	117.265	3.42803	317.41			0.0189	13.9753	0.0075	3.32821			0.0234	448.003	0.0075	915.783
0.0075	97.7205	8.85668	1180.89		0.0072	95.7461	3.63035	504.215			0.0189	13.9713	0.0075	3.32843			0.0162	840.067	0.00625	1107.99
0.00563	84.6284	2.80154	498.051		0.0207	162.345	10.9659	529.754			0.0198	13.1072	0.00813	6.48			0.0099	839.789	0.00813	521.631
0.00625	89.2062	2.78042	444.867		0.0099	112.272	5.89707	595.663			0.0207	9.24242	0.0075	3.33213			0.0225	624.493	0.00813	806.737
0.00438	74.6353	3.72903	852.35		0.0108	117.265	5.09259	471.536			0.0198	13.0628	0.0075	3.33721			0.0243	473.369	0.0075	406.616
0.005	79.7885	3.04615	609.231		0.0072	95.7461	4.31818	599.748			0.0198	13.0525	0.00813	4.82735			0.018	292.778	0.00688	1013.31
0.00563	84.6284	3.84755	684.009		0.0081	101.554	3.39921	419.656			0.018	5.86247	0.0075	3.34118			0.0144	838.841	0.00875	636.484
0.01	112.838	6.32479	632.479		0.0225	169.257	9.76747	434.11			0.0207	9.09645	0.00813	4.83166			0.0081	826.052	0.00813	523.317
0.00313	63.0783	1.70769	546.462		0.0081	101.554	4.18532	516.706			0.0207	9.07813	0.0075	3.34601			0.0243	473.875	0.00625	1106.5
0.00438	74.6353	3.69628	844.864		0.0099	112.272	4.35345	439.742			0.0171	13.9394	0.00813	6.46154			0.0234	519.57	0.005	1266.92
0.00313	63.0783	2.09387	670.039		0.0081	101.554	4.83734	597.203			0.0162	13.7269	0.0075	3.3592			0.0171	819.6	0.00813	803.123
0.00375	69.0988	3.28979	877.276		0.0072	95.7461	5.37518	746.553			0.0171	4.8111	0.00813	4.84854			0.0171	819.6	0.005	1265.54
0.00688	93.5603	4.65809	677.541		0.0117	122.053	4.90137	418.921			0.0162	13.7224	0.0075	3.36321			0.0117	839.365	0.00875	670.815
0.00375	69.0988	2.08615	556.308		0.0072	95.7461	3.89129	540.458			0.018	5.87218	0.0075	3.36879			0.0243	494.362	0.00875	640.385
0.00813	101.711	3.40171	418.672		0.0054	82.9186	3.07221	568.928			0.018	5.87859	0.0075	3.37436			0.0189	767.521	0.00313	1125.47
0.01313	129.272	15.9608	1216.06		0.0081	101.554	4.80769	593.542			0.0198	12.9584	0.00813	4.86374			0.0135	838.676	0.00813	801.347
0.00688	93.5603	3.02136	439.47		0.0099	112.272	4.93735	498.723			0.0189	6.79012	0.00813	6.43121			0.0234	518.001	0.00875	669.89
0.00313	63.0783	1.94837	623.478		0.0135	131.106	10.1231	749.86			0.0198	12.9475	0.0075	3.38729			0.0243	475.074	0.00813	800.486
0.005	79.7885	2.91477	582.955		0.0117	122.053	8.10863	693.045			0.0207	8.81841	0.00688	8.01358			0.0108	839.167	0.00688	1008.97
0.005	79.7885	5.56154	1112.31		0.0072	95.7461	3.48485	484.007			0.0198	12.9028	0.0075	3.39253			0.0171	818.561	0.00875	669.304
0.01313	129.272	14.8367	1130.41		0.0162	143.619	9.86775	609.12			0.0153	13.2207	0.0075	3.39328			0.0225	395.302	0.00875	668.924
0.00375	69.0988	3.27692	873.846		0.0099	112.272	5.03184	508.267			0.0207	8.75421	0.0075	3.39548			0.0225	617.345	0.00563	1189.53
0.00563	84.6284	3.1426	558.683		0.0135	131.106	6.13095	454.145			0.0207	8.72673	0.0075	3.3981			0.0054	796.857	0.00813	799.648
0.0075	97.7205	4.47385	596.513		0.0045	75.694	3.04443	676.539			0.0207	8.72193	0.0075	3.40282			0.0198	733.406	0.00875	642.242
0.00625	89.2062	3.00979	481.566		0.0072	95.7461	5.50265	764.256			0.018	13.949	0.0075	7.33244			0.018	789.141	0.0075	412.252
0.00625	89.2062	3.42751	548.401		0.0144	135.405	8.06309	559.937			0.0207	8.33425	0.0075	3.40602			0.0225	614.766	0.00563	1189.11
0.005	79.7885	2.44615	489.231		0.0099	112.272	5.99599	605.656			0.0207	8.70338	0.00813	4.8932			0.0225	614.726	0.00813	528.621
0.005	79.7885	3.90385	780.769		0.0117	122.053	5.28437	451.655			0.0207	8.6987	0.0075	3.41003			0.0153	837.625	0.00875	642.972
0.00438	74.6353	3.15442	721.009		0.018	151.388	8.91608	495.338			0.018	5.89925	0.00813	6.4052			0.0153	260.646	0.00875	643.126
0.005	79.7885	3.53211	706.422		0.0135	131.106	8.60931	637.727			0.0171	4.84849	0.00813	6.38901			0.0171	815.169	0.00813	797.538
0.00938	109.255	5.0255	536.053		0.009	107.047	4.03298	448.109			0.0207	8.34099	0.00813	6.38376			0.0207	704.459	0.0075	907.391
0.01563	141.047	11.0516	707.301		0.0108	117.265	7.29249	675.231			0.0207	8.60403	0.00813	4.92821			0.0234	457.567	0.00813	529.973
0.01	112.838	8.19127	819.127		0.0126	126.66	7.35382	583.637			0.0162	3.5747	0.0075	3.45284			0.0144	836.64	0.00875	644.768
0.00438	74.6353	3.18462	727.912		0.009	107.047	3.69048	410.053			0.0198	12.7542	0.0075	3.45495			0.0198	731.861	0.00813	530.507
0.005	79.7885	2.76239	552.479		0.0054	82.9186	2.84849	527.497			0.0207	8.47007	0.00813	4.9389			0.0045	735.034	0.00875	644.869
0.00813	101.711	8.9806	1105.3		0.0198	158.777	22.5953	1141.18			0.0207	8.46751	0.00813	4.93962			0.018	787.037	0.00875	665.012
0.00375	69.0988	2.24	597.333		0.0162	143.619	7.69538	475.023			0.0144	12.8993	0.00813	6.36299			0.0198	731.499	0.00813	530.827
0.00563	84.6284	4.41154	784.273		0.0063	89.5623	3.77946	599.915			0.0207	8.43672	0.0075	3.46154			0.0045	734.705	0.0075	415.297
0.00625	89.2062	4.36643	698.629		0.0099	112.272	6.7246	679.252			0.0198	12.7231	0.0075	3.46725			0.0243	488.423	0.00688	1005.2
0.00438	74.6353	2.85675	652.972		0.0045	75.694	2.21763	492.807			0.0198	7.62346	0.00813	4.95162			0.0225	604.674	0.00813	795.266
0.005	79.7885	2.78846	557.692		0.0054	82.9186	2.9912	553.926			0.0207	8.38536	0.0075	3.46944			0.0216	346.031	0.00813	532.233
0.00625	89.2062	4.60513	736.82		0.018	151.388	16.4083	911.573			0.0198	12.7056	0.00813	4.95518			0.0171	281.351	0.00688	1004.58
0.00438	74.6353	2.74894	628.328		0.0207	162.345	9.79675	473.273			0.0171	4.87374	0.0075	3.47302			0.0153	835.942	0.0075	416.41
0.00438	74.6353	2.1094	482.149		0.0153	139.573	9.73232	636.1			0.0171	13.8666	0.0075	3.4778			0.0216	649.653	0.00813	532.901
0.00875	105.55	6.47581	740.092		0.0243	175.897	10.7664	443.063			0.018	13.9075	0.0075	3.48429			0.0054	795.455	0.00813	791.533
0.0075	97.7205	3.77949	503.932		0.0063	89.5623	4.51179	716.156			0.0198	12.6347	0.0075	3.48571			0.0063	809.816	0.0075	902.34
0.005	79.7885	3.82662	765.324		0.0072	95.7461	3.67424	510.312			0.0189	13.8292	0.00813	4.97347			0.0207	702.169	0.00438	1299.4
0.00438	74.6353	2.60513	595.458		0.0045	75.694	2.3548	523.288			0.0198	12.561	0.00813	4.97758			0.0234	463.332	0.00813	535.611
0.01	112.838	5.09005	509.005		0.0144	135.405	9.04546	628.157			0.0189	6.86185	0.00813	6.32202			0.0126	835.146	0.00875	650.428
0.00563	84.6284	4.6976	835.128		0.018	151.388	15.4745	859.694			0.0198	12.5499	0.00813	6.31872			0.0216	648.499	0.00875	658.286
0.00375	69.0988	2.72	725.333		0.0126	126.66	5.45775	433.155			0.0171	4.9053	0.0075	3.50588			0.0153	834.951	0.0075	901.316
0.00438	74.6353	3.64835	833.909		0.0054	82.9186	2.55892	473.875			0.0162	13.6091	0.0075	3.50593			0.0198	729.206	0.00813	536.16
0.00438	74.6353	2.64957	605.617		0.009	107.047	5.3742	597.133			0.0198	12.4724	0.0075	3.50613			0.0234	464.147	0.00813	536.403
0.00313	63.0783	2.32241	743.171		0.0045	75.694	2.5	555.556			0.0198	12.4675	0.0075	3.50903			0.0171	810.909	0.00438	1298.26
0.00375	69.0988	2.79546	745.456		0.0198	158.777	14.5214	733.406			0.0198	7.67528	0.0075	7.25099			0.0243	484.786	0.0075	420.382
0.00375	69.0988	2.80615	748.308		0.0081	101.554	3.03963	375.263			0.0198	12.3552	0.0075	3.51814			0.0045	732.624	0.00625	1095.01
0.005	79.7885	2.25299	450.598		0.0126	126.66	6.82203	541.431			0.0189	13.7672	0.0075	3.5184			0.0189	760.893	0.0075	899.889
0.00375	69.0988	2.88	768		0.0117	122.053	5.579	476.838			0.018	5.99681	0.00813	6.30457			0.0081	823.045	0.00813	537.694
0.00688	93.5603	4.0349	586.895		0.0099	112.272	4.32152	436.518			0.0198	12.3011	0.00813	5.00245			0.0225	590.909	0.00813	788.332
0.00688	93.5603	5.01111	728.889		0.0045	75.694	3.26681	725.959			0.0198	12.2925	0.00813	5.00468			0.0234	465.988	0.00313	1117.12
0.0075	97.7205	5.61899	749.198		0.0117	122.053	9.09624	777.457			0.0198	12.2738	0.0075	3.5291			0.0225	590.334	0.0075	899.427
0.00563	84.6284	2.15447	383.018		0.0072	95.7461	3.63035	504.215			0.0198	12.2665	0.0075	3.52941			0.0189	760.397	0.00563	1180.95
0.00313	63.0783	1.8359	587.487		0.0063	89.5623	3.81818	606.061			0.018	6.00877	0.00813	6.28835			0.0198	727.993	0.0075	897.979
0.005	79.7885	4.24615	849.231		0.0054	82.9186	3.29546	610.269			0.0189	13.7167	0.0075	3.53846			0.0198	727.796	0.00813	786.34
0.00375	69.0988	2.44308	651.487		0.0108	117.265	7.00217	648.349			0.0198	12.2269	0.0075	3.54106			0.0207	700.437	0.00688	309.14
0.0075	97.7205	5.08896	678.528		0.0117	122.053	5.5987	478.521			0.0171	4.9678	0.00813	6.27476			0.0225	587.255	0.00813	785.694
0.00438	74.6353	2.667	609.599		0.0081	101.554	2.43555	300.685			0.0189	6.92235	0.0075	3.55897			0.0072	816.006	0.0075	896.531
0.005	79.7885	2.29231	458.462		0.0108	117.265	6.50253	602.086			0.018	13.7869	0.00813	5.03927			0.0162	833.333	0.00688	997.055
0.005	79.7885	3.53281	706.562		0.0063	89.5623	3.40139	539.903			0.0198	12.173	0.0075	3.56308			0.0099	833.198	0.00813	783.138
0.00438	74.6353	2.78897	637.479		0.0135	131.106	6.68182	494.95			0.0189	13.6733	0.00813	5.04202			0.0207	699.46	0.00813	542.526
0.00438	74.6353	2.43921	557.533		0.0441	236.96	18.8609	427.684			0.018	6.02617	0.00625	8.38881			0.0162	832.58	0.0075	894.6
0.00813	101.711	5.43105	668.437		0.0171	147.555	11.4583	670.078			0.0108	11.197	0.00813	6.25846			0.0198	726.68	0.0075	425.983
0.005	79.7885	4.52308	904.615		0.0054	82.9186	2.90859	538.629			0.0144	12.8072	0.00688	7.89867			0.0234	498.91	0.00813	543.432
0.0075	97.7205	6.12442	816.589		0.0072	95.7461	3.5582	494.195			0.0198	12.129	0.00813	5.05309			0.0225	581.699	0.0075	893.659
0.00438	74.6353	3.71414	848.947		0.0063	89.5623	2.53367	402.17			0.0162	13.5	0.00813	6.25413			0.0216	352.734	0.0075	426.845
0.00375	69.0988	2.73498	729.328		0.0063	89.5623	3.37542	535.781			0.0162	13.4878	0.0075	3.5786			0.0162	270.739	0.0075	892.483
0.00563	84.6284	2.80055	497.875		0.0126	126.66	6.83884	542.765			0.0198	12.0246	0.0075	3.58087			0.0063	808.348	0.0075	428.094
0.0075	97.7205	3.55897	474.53		0.0108	117.265	4.26025	394.468			0.0171	13.7033	0.00813	6.24838			0.0225	578.053	0.0075	891.78
0.005	79.7885	2.79763	559.527		0.0234	172.609	17.898	764.87			0.0153	13.0549	0.00813	5.06154			0.0063	261.845	0.00813	778.095
0.00625	89.2062	3.94033	630.452		0.0063	89.5623	3.06818	487.013			0.0198	11.9996	0.0075	3.58676			0.0081	821.73	0.00813	777.689
0.00563	84.6284	2.54099	451.731		0.0054	82.9186	2.78788	516.274			0.0198	11.9736	0.0075	3.58733			0.0108	832.601	0.00625	1087.1
0.01063	116.311	8.18212	770.082		0.0126	126.66	3.94737	313.283			0.0162	13.4541	0.0075	7.19465			0.0234	472.891	0.0075	430.056
0.00375	69.0988	1.93231	515.282		0.0063	89.5623	3.46381	549.81			0.0198	7.76238	0.0075	3.59177			0.0162	830.498	0.0075	430.287
0.005	79.7885	2.98217	596.435		0.0117	122.053	8.55114	730.866			0.0189	13.4762	0.00813	6.23205			0.0198	725.223	0.00813	775.947
0.00688	93.5603	4.28406	623.136		0.0054	82.9186	3.4923	646.722			0.0153	13.0263	0.00813	5.0778			0.0225	575.798	0.00688	989.837
0.00375	69.0988	2.44207	651.219		0.0045	75.694	2.75253	611.672			0.0198	11.852	0.00625	8.36877			0.0072	815.095	0.00688	989.759
0.00688	93.5603	3.48886	507.471		0.0072	95.7461	4.86364	675.505			0.0189	6.98704	0.0075	7.18552			0.0198	725.132	0.0075	887.938
0.005	79.7885	2.9685	593.7		0.0171	147.555	9.91047	579.56			0.0126	11.9843	0.00813	6.22521			0.0072	253.173	0.00563	1173.04
0.00375	69.0988	1.89004	504.01		0.0189	155.126	8.17424	432.5			0.0189	6.99362	0.0075	7.18227			0.0189	756.651	0.00625	1085.02
0.00625	89.2062	2.81772	450.834		0.0117	122.053	4.05403	346.498			0.0198	11.8009	0.00813	5.08571			0.0198	724.593	0.00813	773.951
[truncated: 7,865 more rows]

## Sheet: Fig5
all values			filtered: 10-11 channel counts				Ordinary one-way ANOVA
live cell	fixed cell	SPMB	live cell	fixed cell	SPMB		Number of families	1
139.573	107.047	69.0988					Number of comparisons per family	4
89.5623	117.265	109.255					Alpha	0.05
131.106	126.66	84.6284	131.106
182.295	185.412	105.55	182.295				Šídák's multiple comparisons test	Mean Diff.	95.00% CI of diff.	Below threshold?	Summary	Adjusted P Value
131.106	122.053	112.838					live cell vs. fixed cell	10.75	9.091 to 12.41	Yes	****	<0.0001	A-B
143.619	131.106	79.7885					live cell vs. SPMB	41.51	40.46 to 42.55	Yes	****	<0.0001	A-C
155.126	126.66	69.0988					live cell 10-11ch vs. fixed cell 10-11ch	21.92	15.12 to 28.72	Yes	****	<0.0001	D-E
131.106	101.554	79.7885	131.106				live cell 10-11ch vs. SPMB 10-11ch	30.15	24.18 to 36.11	Yes	****	<0.0001	D-F
82.9186	175.897	132.314
101.554	158.777	119.683					Test details	Mean 1	Mean 2	Mean Diff.	SE of diff.	n1	n2	t	DF
248.756	117.265	69.0988					live cell vs. fixed cell	127.5	116.8	10.75	0.6656	9459	2405	16.15	22655
112.272	107.047	116.311					live cell vs. SPMB	127.5	86.04	41.51	0.4195	9459	9862	98.96	22655
95.7462	101.554	79.7885					live cell 10-11ch vs. fixed cell 10-11ch	150.3	128.3	21.92	2.729	597	141	8.031	22655
95.7462	214.095	79.7885					live cell 10-11ch vs. SPMB 10-11ch	150.3	120.1	30.15	2.395	597	197	12.59	22655
107.047	82.9186	79.7885
191.492	158.777	93.5603
82.9186	135.405	79.7885		135.405
101.554	147.555	84.6284
89.5623	169.257	63.0783
172.609	155.126	89.2062		155.126
151.388	89.5623	89.2062	151.388
131.106	155.126	63.0783
89.5623	75.694	74.6353
101.554	112.272	74.6353
112.272	191.492	93.5603
107.047	172.609	79.7885
112.272	216.755	69.0988
95.7462	122.053	74.6353
89.5623	107.047	97.7205
131.106	135.405	63.0783
107.047	126.66	69.0988
188.476	117.265	63.0783
95.7462	112.272	69.0988
107.047	112.272	97.7205		112.272
112.272	194.461	138.198
112.272	205.91	74.6353
82.9186	107.047	69.0988
117.265	95.7462	93.5603
95.7462	162.345	69.0988
143.619	82.9186	122.962
107.047	188.476	79.7885
117.265	117.265	84.6284		117.265
107.047	89.5623	89.2062
147.555	101.554	84.6284
112.272	95.7462	63.0783
126.66	131.106	74.6353
107.047	143.619	63.0783
135.406	169.257	74.6353
151.388	165.837	89.2062
101.554	162.345	97.7205
122.053	126.66	79.7885
101.554	135.405	146.581		135.405	146.581
101.554	117.265	105.55
147.555	162.345	79.7885
175.897	172.609	97.7205	175.897
147.555	101.554	79.7885
151.388	101.554	63.0783
131.106	112.272	63.0783
112.272	162.345	97.7205
117.265	107.047	74.6353		107.047
112.272	165.837	79.7885
135.406	117.265	101.711
227.082	147.555	84.6284
214.095	95.7462	69.0988
82.9186	131.106	84.6284
95.7462	117.265	105.55
155.126	158.777	79.7885
143.619	89.5623	84.6284
112.272	216.755	84.6284
126.66	126.66	101.711
101.554	122.053	89.2062
122.053	191.492	97.7205
112.272	172.609	69.0988
216.755	172.609	63.0783
107.047	224.545	97.7205
82.9186	203.108	69.0988
191.492	205.91	74.6353
143.619	82.9186	97.7205	143.619
101.554	95.7462	109.255
95.7462	107.047	79.7885
169.257	126.66	74.6353
191.492	112.272	79.7885
135.406	143.619	112.838
95.7462	122.053	79.7885
122.053	107.047	84.6284
205.91	151.388	74.6353	205.91
89.5623	135.405	74.6353		135.405
101.554	112.272	69.0988
82.9186	143.619	69.0988
107.047	107.047	93.5603		107.047
89.5623	112.272	149.27		112.272	149.27
135.406	162.345	69.0988
117.265	112.272	89.2062		112.272
95.7461	147.555	89.2062
89.5623	89.5623	97.7205
89.5623	169.257	63.0783
126.66	117.265	97.7205		117.265
75.694	117.265	112.838
101.554	75.694	93.5603
112.272	162.345	93.5603
139.573	131.106	112.838
82.9186	117.265	101.711
135.406	95.7462	97.7205
95.7461	95.7462	74.6353
107.047	117.265	109.255
95.7461	122.053	69.0988
117.265	175.897	84.6284
126.66	95.7462	74.6353
182.295	112.272	63.0783		112.272
135.406	147.555	93.5603
82.9186	95.7462	93.5603
151.388	82.9186	74.6353
151.388	117.265	109.255
135.406	122.053	74.6353		122.053
107.047	112.272	97.7205		112.272
126.66	112.272	116.311		112.272
75.694	82.9186	84.6284
95.7461	139.573	69.0988
162.345	75.694	69.0988
117.265	95.7462	69.0988
155.126	126.66	97.7205
112.272	95.7462	79.7885
185.412	234.529	93.5603	185.412
75.694	95.7462	89.2062
117.265	194.461	84.6284
82.9186	89.5623	89.2062
147.555	117.265	84.6284
89.5623	139.573	69.0988
95.7461	155.126	84.6284
117.265	131.106	119.683
139.573	151.388	93.5603		151.388
117.265	139.573	74.6353
191.492	147.555	79.7885
95.7461	101.554	119.683
165.837	82.9186	69.0988
155.126	126.66	105.55
82.9186	107.047	89.2062
101.554	126.66	97.7205
89.5623	126.66	97.7205
89.5623	107.047	74.6353
143.619	135.405	74.6353
122.053	117.265	84.6284
112.272	101.554	69.0988
101.554	139.573	63.0783
117.265	135.405	101.711		135.405
107.047	89.5623	89.2062
82.9186	122.053	79.7885
143.619	107.047	63.0783	143.619
82.9186	143.619	101.711		143.619
122.053	82.9186	69.0988
165.837	158.777	79.7885
143.619	122.053	84.6284
126.66	158.777	74.6353
117.265	101.554	69.0988
122.053	101.554	84.6284
101.554	169.257	84.6284
179.125	89.5623	84.6284	179.125
101.554	95.7462	79.7885
101.554	112.272	74.6353
82.9186	95.7462	69.0988
112.272	89.5623	79.7885
95.7461	135.405	79.7885
89.5623	117.265	79.7885
101.554	89.5623	89.2062
89.5623	126.66	89.2062
89.5623	126.66	79.7885		126.66
89.5623	112.272	93.5603		112.272
112.272	82.9186	74.6353
82.9186	117.265	69.0988
122.053	143.619	84.6284
117.265	89.5623	69.0988
75.694	165.837	116.311
82.9186	95.7462	89.2062
122.053	143.619	69.0988
107.047	89.5623	69.0988
182.295	82.9186	84.6284	182.295
75.694	135.405	79.7885
107.047	117.265	164.488
95.7461	131.106	84.6284
188.476	89.5623	69.0988
182.295	82.9186	69.0988
126.66	107.047	69.0988
95.7461	82.9186	74.6353
131.106	112.272	69.0988
158.777	122.053	69.0988
175.897	82.9186	74.6353
143.619	89.5623	69.0988
89.5623	82.9186	89.2062
82.9186	112.272	97.7205
107.047	162.345	69.0988
131.106	139.573	79.7885
89.5623	107.047	63.0783
151.388	122.053	69.0988
131.106	107.047	93.5603
89.5623	75.694	79.7885
107.047	169.257	69.0988
75.694	122.053	84.6284		122.053
147.555	75.694	74.6353
101.554	158.777	89.2062
126.66	89.5623	69.0988
139.573	101.554	116.311
112.272	158.777	116.311
122.053	117.265	101.711
82.9186	75.694	79.7885
82.9186	126.66	63.0783
95.7461	89.5623	89.2062
139.573	95.7462	84.6284
89.5623	89.5623	105.55
122.053	107.047	84.6284
122.053	122.053	79.7885
89.5623	101.554	79.7885
122.053	95.7462	74.6353
82.9186	89.5623	63.0783
135.405	139.573	116.311
95.7461	131.106	69.0988
126.66	89.5623	69.0988
82.9186	122.053	79.7885
89.5623	185.412	63.0783
75.694	95.7462	84.6284
182.295	143.619	79.7885	182.295
89.5623	101.554	74.6353
131.106	95.7462	69.0988
135.405	122.053	109.255
107.047	75.694	119.683
82.9186	155.126	63.0783
82.9186	95.7462	79.7885
147.555	112.272	112.838	147.555
112.272	101.554	74.6353
75.694	82.9186	101.711
82.9186	112.272	69.0988
95.7461	95.7462	74.6353
75.694	165.837	79.7885		165.837
89.5623	89.5623	74.6353
117.265	135.405	74.6353
89.5623	131.106	89.2062
126.66	112.272	84.6284
126.66	82.9186	79.7885
95.7461	139.573	74.6353		139.573
112.272	112.272	89.2062
112.272	95.7462	97.7205
185.412	95.7462	63.0783	185.412
95.7461	131.106	178.412
112.272	122.053	116.311
139.573	112.272	79.7885
126.66	107.047	112.838
82.9186	147.555	74.6353
117.265	117.265	138.198
75.694	244.106	138.198
107.047	75.694	97.7205
89.5623	95.7462	112.838
95.7461	135.405	149.27		135.405
122.053	82.9186	97.7205
158.777	82.9186	93.5603	158.777
95.7461	112.272	84.6284
101.554	107.047	116.311			116.311
131.106	107.047	84.6284
107.047	75.694	105.55
82.9186	112.272	79.7885
82.9186	75.694	132.314
126.66	95.7462	119.683
95.7461	122.053	84.6284
107.047	82.9186	109.255
131.106	101.554	79.7885
122.053	95.7462	159.577
82.9186	117.265	132.314
131.106	122.053	101.711
82.9186	151.388	79.7885
75.694	82.9186	138.198			138.198
135.405	89.5623	119.683			119.683
107.047	112.272	79.7885
112.272	117.265	89.2062
95.7461	126.66	109.255		126.66
122.053	107.047	63.0783
112.272	95.7462	84.6284
75.694	89.5623	138.198
122.053	75.694	74.6353
122.053	75.694	101.711
122.053	101.554	79.7885
117.265	117.265	93.5603
122.053	101.554	63.0783
112.272	143.619	84.6284
107.047	112.272	79.7885
95.7461	82.9186	173.895
112.272	82.9186	93.5603
162.345	131.106	79.7885
75.694	107.047	74.6353
82.9186	89.5623	97.7205
151.388	165.837	69.0988
158.777	75.694	141.047
75.694	112.272	93.5603
89.5623	95.7462	89.2062
117.265	122.053	63.0783
131.106	82.9186	143.841
107.047	131.106	119.683		131.106
126.66	89.5623	97.7205
101.554	95.7462	79.7885
158.777	95.7462	105.55
143.619	126.66	89.2062
107.047	122.053	84.6284
82.9186	82.9186	138.198
82.9186	122.053	89.2062
143.619	107.047	69.0988
95.7461	107.047	74.6353
151.388	143.619	79.7885
131.106	131.106	129.272		131.106
82.9186	131.106	93.5603
117.265	89.5623	93.5603
126.66	82.9186	69.0988
95.7461	101.554	141.047
95.7461	75.694	79.7885
147.555	143.619	105.55
131.106	188.476	112.838
82.9186	122.053	97.7205			97.7205
101.554	175.897	69.0988
95.7461	135.405	109.255		135.405
101.554	107.047	63.0783
131.106	112.272	89.2062
151.388	75.694	74.6353
147.555	162.345	74.6353
135.405	162.345	116.311		162.345
82.9186	75.694	74.6353
95.7461	117.265	109.255
82.9186	107.047	93.5603
101.554	95.7462	105.55
147.555	112.272	141.047			141.047
126.66	75.694	89.2062
75.694	107.047	69.0988
107.047	122.053	89.2062
126.66	107.047	101.711
95.7461	95.7462	126.157
95.7461	139.573	74.6353
89.5623	117.265	79.7885
89.5623	147.555	74.6353
135.405	101.554	109.255
82.9186	131.106	97.7205
122.053	139.573	97.7205		139.573
95.7461	75.694	79.7885
75.694	135.405	69.0988
75.694	151.388	89.2062
101.554	82.9186	79.7885
89.5623	122.053	74.6353
82.9186	135.405	93.5603
101.554	135.405	74.6353		135.405
89.5623	158.777	101.711			101.711
112.272	82.9186	74.6353
117.265	126.66	146.581
75.694	82.9186	84.6284
139.573	139.573	63.0783
143.619	89.5623	63.0783
126.66	75.694	105.55
89.5623	112.272	89.2062
82.9186	179.125	101.711
122.053	89.5623	74.6353
143.619	188.476	74.6353
175.897	89.5623	74.6353
182.295	139.573	69.0988
117.265	95.7462	93.5603
122.053	75.694	69.0988
107.047	89.5623	119.683			119.683
122.053	82.9186	89.2062
101.554	131.106	105.55
82.9186	126.66	112.838
126.66	82.9186	74.6353
126.66	75.694	97.7205
131.106	107.047	74.6353
162.345	158.777	154.51
162.345	107.047	69.0988		107.047
135.406	151.388	97.7205
147.555	101.554	63.0783
117.265	117.265	74.6353
151.388	75.694	122.962
89.5623	107.047	74.6353
107.047	162.345	69.0988		162.345
112.272	89.5623	79.7885
197.386	101.554	79.7885
95.7462	75.694	84.6284
169.257	101.554	89.2062
95.7462	126.66	79.7885
182.295	117.265	105.55	182.295
135.406	107.047	189.235
151.388	101.554	69.0988
82.9186	131.106	84.6284
75.694	101.554	84.6284
139.573	112.272	89.2062
101.554	158.777	162.051
147.555	101.554	84.6284
200.267	126.66	69.0988
112.272	143.619	84.6284
112.272	122.053	191.326
143.619	139.573	93.5603
135.406	151.388	97.7205
107.047	89.5623	93.5603
155.126	112.272	154.51	155.126
143.619	205.91	93.5603
162.345	126.66	84.6284
143.619	117.265	89.2062
112.272	197.386	89.2062
151.388	101.554	69.0988
162.345	155.126	63.0783		155.126
147.555	82.9186	84.6284
151.388	143.619	157.064
175.897	82.9186	89.2062
95.7462	126.66	79.7885
194.461	95.7462	84.6284
82.9186	126.66	74.6353
126.66	107.047	93.5603
112.272	126.66	112.838
155.126	122.053	74.6353
143.619	89.5623	122.962
200.267	112.272	151.913
147.555	101.554	89.2062
117.265	101.554	74.6353
122.053	117.265	93.5603
89.5623	158.777	112.838
122.053	117.265	116.311
112.272	101.554	89.2062
143.619	158.777	109.255
89.5623	107.047	79.7885
143.619	147.555	79.7885
122.053	165.837	93.5603
82.9186	95.7462	122.962
135.406	101.554	74.6353
151.388	126.66	69.0988	151.388
165.837	82.9186	187.12
101.554	126.66	74.6353
126.66	101.554	97.7205
101.554	107.047	89.2062
75.694	122.053	93.5603
117.265	107.047	122.962
165.837	82.9186	109.255
117.265	75.694	97.7205
135.406	139.573	89.2062
122.053	101.554	135.288			135.288
165.837	95.7462	159.577
139.573	75.694	89.2062
139.573	175.897	126.157
122.053	143.619	157.064		143.619
200.267	117.265	74.6353
169.257	101.554	89.2062
175.897	117.265	69.0988
229.591	95.7462	116.311
143.619	155.126	93.5603
89.5623	95.7462	105.55
107.047	139.573	97.7205
175.897	158.777	74.6353	175.897
158.777	89.5623	93.5603
117.265	117.265	101.711
107.047	101.554	63.0783
151.388	126.66	116.311
158.777	95.7462	109.255
143.619	89.5623	84.6284
135.406	101.554	74.6353	135.405
95.7462	112.272	84.6284
107.047	101.554	97.7205
95.7462	89.5623	69.0988
216.755	147.555	84.6284
107.047	112.272	93.5603
139.573	126.66	112.838	139.573
89.5623	95.7462	84.6284
95.7462	117.265	93.5603
135.406	101.554	89.2062
107.047	82.9186	63.0783
107.047	101.554	74.6353
147.555	82.9186	93.5603
122.053	95.7462	69.0988
126.66	95.7462	84.6284
122.053	75.694	89.2062
126.66	75.694	84.6284
107.047	112.272	93.5603
117.265	175.897	74.6353
203.108	117.265	109.255
95.7462	82.9186	84.6284
122.053	95.7462	93.5603
147.555	117.265	101.711
112.272	131.106	105.55
126.66	135.405	69.0988
139.573	165.837	101.711
155.126	95.7462	97.7205
169.257	122.053	109.255
143.619	75.694	69.0988
117.265	151.388	93.5603
169.257	107.047	74.6353
82.9186	101.554	97.7205
122.053	107.047	69.0988
82.9186	75.694	101.711
169.257	95.7462	93.5603
112.272	158.777	79.7885
165.837	95.7462	79.7885	165.837
147.555	112.272	112.838	147.555
208.674	216.755	109.255
175.897	82.9186	89.2062
101.554	89.5623	151.913
229.591	82.9186	63.0783
82.9186	82.9186	116.311			116.311
107.047	122.053	84.6284
172.609	135.405	97.7205
162.345	95.7462	74.6353
82.9186	82.9186	74.6353
112.272	82.9186	112.838
95.7462	135.405	89.2062
112.272	82.9186	79.7885
82.9186	82.9186	105.55
95.7462	89.5623	93.5603
117.265	135.405	74.6353
135.406	147.555	89.2062
95.7462	122.053	74.6353		122.053
117.265	107.047	79.7885
112.272	135.405	119.683
107.047	95.7462	63.0783
211.402	122.053	93.5603
135.406	101.554	79.7885
131.106	131.106	74.6353
179.125	158.777	126.157
200.267	135.405	101.711
89.5623	122.053	109.255
101.554	200.267	89.2062
117.265	75.694	97.7205
203.108	82.9186	101.711
169.257	126.66	126.157
82.9186	117.265	69.0988
221.978	172.609	69.0988
126.66	82.9186	84.6284
135.406	143.619	89.2062
216.755	147.555	105.55
155.126	107.047	164.488
122.053	151.388	109.255
191.492	158.777	109.255
107.047	107.047	79.7885
179.125	101.554	69.0988
131.106	151.388	97.7205
162.345	112.272	84.6284	162.345
107.047	107.047	89.2062
135.406	135.405	93.5603
95.7462	143.619	69.0988
126.66	101.554	112.838
89.5623	175.897	69.0988
135.406	131.106	69.0988
169.257	107.047	63.0783
117.265	95.7462	89.2062
95.7462	191.492	69.0988
169.257	155.126	119.683
165.837	135.405	146.581	165.837
101.554	89.5623	89.2062
126.66	107.047	97.7205
126.66	89.5623	79.7885
139.573	95.7462	79.7885
101.554	95.7462	79.7885
89.5623	131.106	74.6353
185.412	162.345	101.711
191.492	112.272	69.0988
139.573	101.554	105.55			105.55
112.272	95.7462	74.6353
131.106	82.9186	69.0988
117.265	82.9186	119.683
89.5623	135.405	63.0783
162.345	131.106	74.6353
200.267	122.053	101.711
122.053	122.053	63.0783
89.5623	101.554	74.6353
107.047	89.5623	116.311
101.554	112.272	69.0988
179.125	147.555	84.6284
162.345	107.047	69.0988
95.7462	101.554	79.7885
122.053	126.66	63.0783
135.406	89.5623	69.0988
175.897	131.106	138.198	175.897
89.5623	147.555	84.6284
117.265	143.619	105.55
75.694	89.5623	63.0783
122.053	126.66	97.7205
236.96	135.405	69.0988
147.555	131.106	132.314			132.314
266.546	122.053	112.838
135.406	131.106	89.2062
165.837	131.106	74.6353
117.265	143.619	79.7885
143.619	155.126	69.0988
214.095	107.047	126.157
135.406	95.7462	69.0988
227.082	95.7462	97.7205
135.406	101.554	69.0988	135.405
169.257	117.265	79.7885
151.388	82.9186	109.255
126.66	95.7462	119.683
117.265	75.694	109.255			109.255
117.265	75.694	132.314
208.674	95.7462	109.255
139.573	165.837	93.5603
131.106	107.047	74.6353
82.9186	216.755	101.711
95.7462	188.476	63.0783
126.66	139.573	116.311
82.9186	131.106	79.7885
126.66	107.047	116.311
197.386	89.5623	79.7885
139.573	89.5623	69.0988	139.573
95.7462	151.388	105.55
112.272	82.9186	84.6284
246.442	101.554	79.7885
162.345	122.053	97.7205
95.7462	82.9186	93.5603
101.554	126.66	79.7885		126.66
95.7462	175.897	149.27
131.106	82.9186	119.683	131.106
89.5623	95.7462	84.6284
172.609	139.573	119.683
135.406	135.405	116.311
147.555	95.7462	79.7885	147.555
208.674	122.053	74.6353
151.388	107.047	97.7205
175.897	131.106	109.255
182.295	122.053	74.6353
151.388	75.694	79.7885
107.047	197.386	93.5603
95.7461	117.265	63.0783
179.125	107.047	84.6284
122.053	172.609	89.2062
117.265	151.388	69.0988
162.345	169.257	74.6353
122.053	139.573	89.2062
107.047	95.7462	84.6284
139.573	155.126	74.6353		155.126
147.555	122.053	105.55			105.55
143.619	182.295	63.0783	143.619
169.257	139.573	84.6284
135.405	143.619	89.2062	135.405
155.126	95.7462	79.7885
135.405	82.9186	63.0783
162.345	95.7462	138.198
89.5623	107.047	84.6284
122.053	82.9186	84.6284
82.9186	126.66	84.6284
117.265	122.053	63.0783
101.554	107.047	93.5603
101.554	139.573	74.6353
82.9186	82.9186	93.5603
117.265	117.265	89.2062	117.265
197.386	95.7462	63.0783
155.126	131.106	74.6353		131.106
126.66	122.053	79.7885	126.66
101.554	112.272	69.0988
126.66	112.272	101.711	126.66
172.609	191.492	79.7885
117.265	95.7462	79.7885
89.5623	107.047	79.7885
117.265	95.7462	97.7205	117.265
101.554	143.619	109.255		143.619	109.255
158.777	95.7462	79.7885
211.402	112.272	69.0988
95.7461	158.777	105.55		158.777
188.476	89.5623	79.7885
117.265	135.405	89.2062	117.265
95.7461	122.053	74.6353
182.295	107.047	79.7885
135.405	101.554	84.6284	135.405
126.66	169.257	89.2062	126.66
112.272	117.265	89.2062
158.777	107.047	79.7885
143.619	131.106	146.581			146.581
95.7461	135.405	74.6353
143.619	112.272	89.2062	143.619
122.053	126.66	97.7205
101.554	162.345	79.7885
95.7461	95.7462	74.6353
101.554	89.5623	97.7205
82.9186	126.66	101.711
101.554	101.554	93.5603
147.555	95.7462	84.6284
165.837	75.694	93.5603
89.5623	89.5623	63.0783
188.476	135.405	84.6284
185.412	151.388	116.311
143.619	107.047	135.288
95.7461	131.106	69.0988
188.476	89.5623	105.55			105.55
158.777	89.5623	109.255
107.047	95.7462	69.0988	107.047
126.66	151.388	69.0988	126.66
151.388	101.554	109.255	151.388
89.5623	172.609	74.6353
126.66	89.5623	93.5603
95.7461	117.265	79.7885
89.5623	89.5623	119.683
169.257	82.9186	84.6284
165.837	95.7462	69.0988
165.837	162.345	74.6353		162.345
175.897	95.7462	116.311
101.554	135.405	109.255
151.388	107.047	69.0988	151.388
131.106	143.619	74.6353
229.591	122.053	84.6284
126.66	95.7462	74.6353
101.554	122.053	109.255
135.405	155.126	79.7885	135.405
139.573	165.837	112.838			112.838
122.053	82.9186	74.6353
101.554	131.106	79.7885
117.265	101.554	89.2062
112.272	169.257	116.311
165.837	126.66	69.0988
179.125	107.047	69.0988
203.108	95.7462	74.6353
185.412	89.5623	101.711
89.5623	89.5623	84.6284
126.66	139.573	79.7885
135.405	95.7462	119.683			119.683
112.272	158.777	69.0988	112.272
95.7461	112.272	69.0988
82.9186	117.265	74.6353
135.405	112.272	89.2062
82.9186	122.053	97.7205
143.619	122.053	79.7885
112.272	89.5623	97.7205
135.405	95.7462	89.2062
89.5623	185.412	74.6353		185.412
126.66	107.047	93.5603	126.66
126.66	112.272	69.0988
95.7461	122.053	112.838
112.272	147.555	89.2062
112.272	95.7462	69.0988
112.272	117.265	84.6284
162.345	122.053	84.6284
101.554	82.9186	93.5603
135.405	122.053	63.0783
179.125	101.554	79.7885
107.047	151.388	74.6353
112.272	95.7462	69.0988
139.573	147.555	69.0988
147.555	135.405	63.0783	147.555
107.047	82.9186	84.6284
75.694	135.405	89.2062
169.257	112.272	93.5603	169.257
101.554	101.554	89.2062
147.555	89.5623	97.7205
95.7461	89.5623	79.7885
179.125	107.047	119.683
126.66	95.7462	74.6353	126.66
82.9186	117.265	63.0783
172.609	135.405	79.7885
122.053	162.345	93.5603
155.126	135.405	79.7885
75.694	131.106	69.0988
126.66	95.7462	119.683
122.053	95.7462	74.6353
131.106	117.265	84.6284
139.573	147.555	79.7885	139.573
158.777	95.7462	74.6353
182.295	95.7462	79.7885
101.554	89.5623	79.7885
112.272	101.554	79.7885
117.265	89.5623	74.6353
95.7461	122.053	79.7885
131.106	95.7462	79.7885
139.573	139.573	84.6284
75.694	101.554	93.5603
135.405	135.405	93.5603	135.405
135.405	101.554	69.0988	135.405
147.555	112.272	89.2062
112.272	122.053	69.0988
143.619	107.047	93.5603
139.573	131.106	105.55	139.573
122.053	158.777	79.7885	122.053
165.837	112.272	109.255
95.7461	101.554	69.0988
158.777	117.265	93.5603
214.095	169.257	79.7885		169.257
151.388	82.9186	69.0988
89.5623	107.047	74.6353
135.405	107.047	79.7885
143.619	126.66	79.7885
117.265	162.345	79.7885
95.7461	147.555	69.0988
112.272	89.5623	79.7885
126.66	95.7462	112.838	126.66		112.838
107.047	112.272	105.55
162.345	131.106	89.2062	162.345
107.047	95.7462	116.311
122.053	117.265	84.6284
262.212	112.272	79.7885
169.257	101.554	74.6353
112.272	139.573	79.7885
135.405	112.272	74.6353	135.405
135.405	151.388	129.272
112.272	101.554	84.6284
122.053	75.694	89.2062	122.053
107.047	139.573	101.711
117.265	172.609	89.2062	117.265
162.345	75.694	97.7205
135.405	117.265	135.288
95.7461	101.554	116.311
179.125	246.442	69.0988
122.053	126.66	129.272
155.126	112.272	79.7885
165.837	112.272	69.0988
158.777	75.694	74.6353
169.257	135.405	74.6353
162.345	139.573	84.6284
182.295	117.265	84.6284
158.777	107.047	69.0988
200.267	122.053	74.6353
126.66	122.053	109.255
75.694	117.265	63.0783
117.265	117.265	74.6353
117.265	151.388	63.0783
107.047	107.047	129.272
151.388	112.272	69.0988	151.388
139.573	135.405	116.311
82.9186	216.755	63.0783
131.106	126.66	97.7205
95.7461	139.573	79.7885
95.7461	151.388	74.6353		151.388
147.555	135.405	149.27			149.27
75.694	95.7462	74.6353
122.053	112.272	122.962	122.053
179.125	112.272	89.2062
131.106	131.106	79.7885	131.106
135.405	82.9186	101.711	135.405
126.66	122.053	63.0783	126.66
89.5623	126.66	119.683
135.405	75.694	69.0988
89.5623	101.554	112.838
75.694	107.047	63.0783
95.7461	122.053	112.838
126.66	95.7462	79.7885
82.9186	89.5623	93.5603
158.777	82.9186	74.6353
117.265	101.554	69.0988	117.265
95.7461	89.5623	69.0988	95.7462
82.9186	122.053	129.272
117.265	107.047	97.7205
75.694	89.5623	105.55
122.053	101.554	63.0783	122.053
122.053	95.7462	151.913
122.053	107.047	89.2062	122.053
82.9186	117.265	97.7205
147.555	122.053	74.6353
82.9186	95.7462	79.7885
122.053	95.7462	84.6284
117.265	107.047	105.55
131.106	82.9186	63.0783
139.573	95.7462	126.157	139.573
101.554	126.66	101.711
82.9186	135.405	97.7205
107.047	147.555	93.5603
165.837	101.554	93.5603
143.619	89.5623	69.0988
158.777	131.106	84.6284
126.66	151.388	63.0783	126.66
95.7461	112.272	105.55
82.9186	112.272	97.7205
151.388	131.106	97.7205
147.555	89.5623	69.0988
101.554	139.573	79.7885
107.047	162.345	74.6353
143.619	131.106	63.0783		131.106
131.106	75.694	84.6284
101.554	82.9186	63.0783
82.9186	211.402	63.0783
107.047	107.047	69.0988
122.053	117.265	74.6353
82.9186	208.674	79.7885
89.5623	89.5623	74.6353
95.7461	107.047	63.0783
112.272	122.053	119.683
112.272	101.554	89.2062
135.405	165.837	119.683
135.405	75.694	93.5603
107.047	112.272	101.711
112.272	169.257	69.0988
101.554	82.9186	84.6284
151.388	155.126	79.7885
232.073	107.047	122.962
95.7461	95.7462	112.838
75.694	95.7462	69.0988
169.257	122.053	109.255	169.257
112.272	89.5623	97.7205
214.095	89.5623	74.6353
101.554	112.272	84.6284
82.9186	75.694	74.6353
135.406	95.7462	79.7885
107.047	95.7462	69.0988
101.554	126.66	97.7205
135.406	107.047	74.6353
112.272	117.265	84.6284
107.047	126.66	112.838
82.9186	101.554	109.255
95.7461	95.7462	105.55
95.7461	82.9186	69.0988
107.047	101.554	93.5603
151.388	107.047	63.0783
117.265	112.272	89.2062
135.406	101.554	69.0988
139.573	112.272	101.711
95.7461	89.5623	69.0988
89.5623	117.265	74.6353
227.082	126.66	69.0988
117.265	95.7462	74.6353
151.388	95.7462	143.841
101.554	143.619	89.2062
151.388	82.9186	84.6284
95.7461	112.272	74.6353
126.66	194.461	69.0988
122.053	122.053	112.838			112.838
147.555	82.9186	84.6284
107.047	122.053	69.0988
117.265	169.257	69.0988
95.7461	139.573	63.0783
82.9186	82.9186	132.314			132.314
147.555	82.9186	79.7885
179.125	89.5623	79.7885
151.388	95.7462	84.6284		95.7462
117.265	126.66	84.6284
95.7461	205.91	79.7885
151.388	194.461	97.7205
162.345	135.405	93.5603		135.405
95.7461	197.386	79.7885
112.272	101.554	79.7885
126.66	89.5623	69.0988
122.053	155.126	93.5603
151.388	165.837	69.0988
151.388	131.106	74.6353
75.694	165.837	101.711
112.272	131.106	97.7205
89.5623	82.9186	74.6353
131.106	101.554	101.711
122.053	122.053	74.6353
117.265	143.619	79.7885
117.265	95.7462	119.683		95.7462
169.257	107.047	132.314	169.257
107.047	101.554	63.0783
205.91	89.5623	74.6353
122.053	95.7462	74.6353
139.573	101.554	69.0988
112.272	75.694	79.7885
89.5623	89.5623	93.5603
89.5623	107.047	109.255
112.272	131.106	79.7885
126.66	95.7462	119.683		95.7462
82.9186	143.619	74.6353
169.257	101.554	63.0783	169.257
95.7461	172.609	69.0988
82.9186	175.897	63.0783
131.106	122.053	79.7885		122.053
122.053	126.66	89.2062
95.7461	95.7462	74.6353
117.265	135.405	126.157
112.272	155.126	84.6284
143.619	101.554	69.0988
126.66	75.694	97.7205
75.694	155.126	93.5603
155.126	126.66	135.288	155.126		135.288
147.555	126.66	69.0988
143.619	95.7462	109.255			109.255
122.053	101.554	74.6353
82.9186	107.047	63.0783
112.272	107.047	69.0988
122.053	82.9186	74.6353
112.272	82.9186	79.7885
112.272	122.053	69.0988
107.047	101.554	74.6353
82.9186	126.66	74.6353		126.66
126.66	126.66	69.0988
82.9186	139.573	69.0988
151.388	219.382	84.6284	151.388
101.554	147.555	69.0988
75.694	107.047	89.2062
112.272	89.5623	79.7885
126.66	122.053	84.6284
95.7461	95.7462	101.711
158.777	139.573	84.6284
169.257	139.573	74.6353
131.106	89.5623	84.6284
122.053	158.777	74.6353
151.388	89.5623	84.6284
95.7461	95.7462	84.6284
117.265	95.7462	126.157			126.157
143.619	169.257	69.0988
107.047	139.573	79.7885
89.5623	101.554	119.683			119.683
126.66	203.108	89.2062
89.5623	122.053	84.6284
139.573	179.125	69.0988
107.047	175.897	74.6353
112.272	122.053	129.272		122.053
131.106	131.106	74.6353
155.126	172.609	105.55			105.55
95.7461	107.047	79.7885
216.755	95.7462	109.255
89.5623	122.053	69.0988
107.047	122.053	74.6353		122.053
147.555	112.272	84.6284	147.555
135.406	143.619	79.7885
89.5623	82.9186	93.5603
89.5623	246.442	74.6353
117.265	95.7462	93.5603
107.047	82.9186	97.7205
135.406	188.476	116.311
95.7461	107.047	69.0988
131.106	139.573	79.7885
122.053	82.9186	132.314
112.272	139.573	105.55
251.049	82.9186	79.7885
89.5623	147.555	79.7885
122.053	95.7462	69.0988
135.406	112.272	101.711	135.405
143.619	95.7462	69.0988
135.406	112.272	97.7205
143.619	155.126	74.6353
101.554	117.265	79.7885
117.265	95.7462	89.2062
158.777	112.272	63.0783
131.106	101.554	79.7885
143.619	122.053	74.6353		122.053
95.7461	112.272	69.0988
89.5623	169.257	89.2062
89.5623	89.5623	93.5603
135.406	131.106	84.6284
101.554	147.555	84.6284
101.554	143.619	97.7205
151.388	158.777	74.6353
112.272	200.267	97.7205
112.272	117.265	84.6284
139.573	89.5623	79.7885
112.272	143.619	119.683
101.554	112.272	69.0988
89.5623	82.9186	84.6284
107.047	139.573	84.6284
89.5623	135.405	101.711		135.405
82.9186	117.265	79.7885
101.554	117.265	105.55
107.047	122.053	84.6284		122.053
126.66	107.047	89.2062
95.7461	155.126	135.288
75.694	112.272	69.0988		112.272
75.694	101.554	116.311
107.047	122.053	89.2062		122.053
82.9186	131.106	74.6353
101.554	135.405	89.2062
131.106	135.405	89.2062
143.619	82.9186	93.5603
117.265	155.126	74.6353
139.573	135.405	74.6353
89.5623	101.554	74.6353
95.7461	101.554	69.0988
107.047	122.053	69.0988
89.5623	155.126	93.5603
107.047	107.047	89.2062
89.5623	155.126	126.157
126.66	131.106	74.6353		131.106
122.053	89.5623	74.6353
117.265	101.554	69.0988
95.7461	131.106	79.7885
126.66	151.388	69.0988
75.694	191.492	74.6353
75.694	221.978	143.841
158.777	112.272	89.2062		112.272
75.694	155.126	74.6353
143.619	126.66	63.0783
82.9186	107.047	84.6284		107.047
107.047	75.694	112.838
107.047	101.554	63.0783
147.555	143.619	79.7885	147.555
151.388	179.125	84.6284
143.619	107.047	93.5603
75.694	139.573	79.7885
117.265	200.267	63.0783
122.053	117.265	74.6353
155.126	122.053	93.5603
139.573	139.573	146.581
107.047	162.345	97.7205
122.053	211.402	84.6284
169.257	244.106	69.0988
101.554	117.265	63.0783
89.5623	253.321	69.0988
126.66	155.126	89.2062
89.5623	135.405	63.0783
101.554	227.082	101.711
139.573	89.5623	79.7885
101.554	82.9186	84.6284
158.777	151.388	84.6284
143.619	131.106	101.711
126.66	75.694	79.7885
179.125	82.9186	105.55
131.106	112.272	69.0988
107.047	162.345	69.0988
107.047	95.7462	93.5603
169.257	82.9186	89.2062
158.777	101.554	97.7205
101.554	112.272	69.0988
107.047	117.265	69.0988		117.265
151.388	147.555	97.7205
101.554	126.66	84.6284
126.66	162.345	79.7885
126.66	139.573	74.6353	126.66
89.5623	89.5623	93.5603
101.554	107.047	69.0988
122.053	200.267	79.7885
139.573	131.106	89.2062		131.106
117.265	122.053	101.711		122.053
135.406	200.267	84.6284
151.388	95.7462	84.6284
126.66	158.777	101.711			101.711
158.777	131.106	105.55	158.777
112.272	122.053	63.0783		122.053
95.7461	95.7462	84.6284
143.619	107.047	84.6284
122.053	101.554	69.0988
162.345	95.7462	138.198
155.126	112.272	97.7205		112.272
117.265	117.265	84.6284
89.5623	75.694	79.7885
131.106	107.047	63.0783		107.047
122.053	95.7462	132.314	122.053
139.573	131.106	63.0783
143.619	175.897	89.2062
101.554	191.492	93.5603
75.694	101.554	69.0988
143.619	117.265	97.7205	143.619
75.694	89.5623	89.2062
131.106	216.755	109.255
151.388	155.126	97.7205
151.388	139.573	69.0988
158.777	147.555	93.5603
101.554	162.345	89.2062
101.554	155.126	84.6284
95.7461	112.272	69.0988
147.555	82.9186	89.2062	147.555
169.257	95.7462	69.0988
82.9186	117.265	74.6353		117.265
95.7461	131.106	97.7205		131.106
131.106	112.272	69.0988
95.7461	162.345	79.7885
82.9186	95.7462	129.272		95.7462
107.047	117.265	101.711		117.265	101.711
131.106	112.272	154.51	131.106
185.412	101.554	93.5603
117.265	135.405	79.7885
126.66	182.295	69.0988
101.554	95.7462	69.0988
112.272	155.126	93.5603	112.272
107.047	107.047	69.0988
175.897	112.272	89.2062		112.272
135.406	95.7462	69.0988	135.405
165.837	117.265	84.6284
107.047	122.053	84.6284
147.555	117.265	105.55		117.265
112.272	95.7462	101.711
82.9186	117.265	105.55
82.9186	95.7462	112.838
101.554	101.554	63.0783
135.406	126.66	84.6284	135.405
169.257	117.265	112.838	169.257
122.053	82.9186	79.7885	122.053
89.5623	89.5623	74.6353
101.554	89.5623	84.6284
126.66	112.272	69.0988
75.694	147.555	116.311		147.555
126.66	101.554	69.0988
122.053	112.272	89.2062
82.9186	75.694	105.55
135.406	75.694	89.2062
165.837	122.053	79.7885
188.476	89.5623	63.0783
175.897	117.265	79.7885
151.388	122.053	112.838			112.838
107.047	101.554	79.7885
158.777	112.272	116.311
158.777	95.7462	112.838	158.777		112.838
139.573	126.66	69.0988
89.5623	107.047	63.0783
112.272	122.053	69.0988
117.265	95.7462	89.2062
135.406	139.573	93.5603	135.405
126.66	75.694	79.7885
122.053	126.66	93.5603
112.272	117.265	63.0783
147.555	82.9186	93.5603
89.5623	162.345	69.0988
151.388	131.106	74.6353
143.619	122.053	109.255	143.619
95.7461	75.694	84.6284
89.5623	112.272	89.2062
139.573	101.554	79.7885
139.573	117.265	89.2062
139.573	131.106	79.7885
151.388	82.9186	79.7885
101.554	101.554	74.6353
131.106	95.7462	74.6353
139.573	89.5623	89.2062
162.345	122.053	69.0988
89.5623	185.412	79.7885
188.476	122.053	79.7885
151.388	126.66	79.7885		126.66
95.7461	95.7462	141.047
117.265	89.5623	84.6284
179.125	95.7462	112.838
117.265	75.694	69.0988
143.619	135.405	97.7205		135.405
95.7461	107.047	74.6353
236.96	82.9186	69.0988
126.66	82.9186	89.2062
224.545	101.554	93.5603
191.492	89.5623	93.5603
162.345	75.694	84.6284	162.345
112.272	107.047	119.683
147.555	139.573	89.2062
112.272	112.272	79.7885
107.047	101.554	69.0988
75.694	95.7462	89.2062
151.388	122.053	74.6353		122.053
101.554	139.573	89.2062
122.053	89.5623	84.6284
95.7461	82.9186	84.6284
101.554	75.694	89.2062
151.388	101.554	69.0988
126.66	112.272	69.0988
82.9186	112.272	63.0783
151.388	89.5623	79.7885
126.66	89.5623	74.6353
89.5623	131.106	84.6284		131.106
112.272	95.7462	79.7885
117.265	82.9186	79.7885
122.053	112.272	97.7205
95.7461	126.66	84.6284
158.777	89.5623	101.711
107.047	117.265	89.2062
95.7461	101.554	89.2062
112.272	112.272	69.0988
172.609	82.9186	105.55
175.897	82.9186	74.6353
112.272	122.053	79.7885
95.7461	95.7462	63.0783
169.257	122.053	74.6353
101.554	117.265	79.7885
151.388	89.5623	74.6353
162.345	112.272	89.2062
82.9186	95.7462	79.7885
147.555	95.7462	105.55	147.555
112.272	89.5623	84.6284
155.126	101.554	74.6353
101.554	112.272	69.0988
117.265	139.573	84.6284
143.619	101.554	79.7885
82.9186	75.694	101.711			101.711
162.345	135.405	74.6353
135.406	75.694	93.5603
95.7461	101.554	101.711
169.257	89.5623	143.841
95.7461	89.5623	63.0783
112.272	95.7462	97.7205
147.555	165.837	116.311		165.837
169.257	75.694	79.7885
112.272	143.619	69.0988
89.5623	158.777	93.5603
131.106	82.9186	69.0988
147.555	82.9186	89.2062
162.345	169.257	69.0988		169.257
151.388	117.265	89.2062
143.619	107.047	89.2062
139.573	107.047	79.7885
107.047	101.554	146.581
155.126	95.7462	109.255
101.554	82.9186	79.7885
131.106	82.9186	84.6284	131.106
151.388	112.272	74.6353
89.5623	112.272	74.6353
172.609	155.126	84.6284
143.619	95.7462	97.7205	143.619
117.265	107.047	74.6353
155.126	89.5623	93.5603
147.555	95.7462	97.7205
155.126	95.7462	74.6353
101.554	89.5623	93.5603
143.619	75.694	84.6284
101.554	75.694	84.6284
179.125	95.7462	69.0988
82.9186	107.047	138.198			138.198
185.412	82.9186	74.6353
236.96	112.272	84.6284
89.5623	135.405	101.711
165.837	101.554	89.2062
122.053	82.9186	79.7885
151.388	135.405	109.255		135.405
151.388	95.7462	79.7885
147.555	131.106	74.6353	147.555
131.106	89.5623	79.7885
107.047	107.047	69.0988
126.66	95.7462	93.5603	126.66
75.694	75.694	93.5603
147.555	122.053	69.0988
135.406	112.272	74.6353
131.106	143.619	109.255
131.106	131.106	74.6353
101.554	101.554	93.5603
122.053	107.047	89.2062
172.609	75.694	138.198			138.198
203.108	172.609	84.6284
107.047	131.106	63.0783
135.406	139.573	97.7205	135.405
122.053	75.694	129.272
89.5623	75.694	69.0988
165.837	95.7462	69.0988	165.837
143.619	117.265	79.7885
122.053	101.554	74.6353
101.554	89.5623	63.0783
122.053	101.554	116.311
89.5623	89.5623	74.6353
112.272	82.9186	89.2062
147.555	95.7462	89.2062
107.047	117.265	79.7885
158.777	155.126	69.0988
147.555	126.66	101.711
147.555	101.554	89.2062	147.555
155.126	107.047	79.7885
169.257	95.7462	89.2062	169.257
107.047	147.555	93.5603		147.555
155.126	95.7462	89.2062
158.777	89.5623	74.6353
143.619	89.5623	84.6284
112.272	101.554	89.2062
135.406	82.9186	69.0988
117.265	82.9186	89.2062
131.106	135.405	101.711
131.106	147.555	74.6353
143.619	139.573	79.7885		139.573
229.591	101.554	84.6284
126.66	107.047	69.0988
185.412	101.554	69.0988	185.412
89.5623	122.053	84.6284
82.9186	143.619	97.7205
147.555	126.66	93.5603
211.402	95.7462	63.0783	211.402
75.694	82.9186	74.6353
95.7461	101.554	105.55
89.5623	143.619	84.6284
107.047	89.5623	63.0783
214.095	112.272	63.0783
117.265	107.047	69.0988
89.5623	95.7462	74.6353
101.554	75.694	93.5603
82.9186	89.5623	84.6284
112.272	112.272	74.6353
89.5623	95.7462	79.7885
131.106	107.047	74.6353
122.053	126.66	89.2062
82.9186	131.106	93.5603
147.555	101.554	79.7885
95.7461	82.9186	97.7205
151.388	89.5623	105.55			105.55
211.402	131.106	116.311
107.047	95.7462	109.255			109.255
126.66	89.5623	116.311
205.91	89.5623	101.711	205.91
101.554	75.694	109.255
117.265	95.7462	79.7885
82.9186	107.047	105.55
82.9186	101.554	69.0988
89.5623	112.272	105.55
131.106	95.7462	101.711
101.554	112.272	84.6284
82.9186	191.492	84.6284
95.7461	197.386	79.7885
89.5623	155.126	63.0783
82.9186	151.388	69.0988
82.9186	135.405	74.6353
112.272	143.619	69.0988
147.555	194.461	116.311
82.9186	75.694	69.0988
135.406	135.405	129.272			129.272
101.554	95.7461	69.0988
107.047	95.7461	74.6353
82.9186	112.272	112.838
107.047	135.405	93.5603		135.405
126.66	107.047	63.0783
135.406	82.9186	89.2062
95.7461	95.7461	105.55
126.66	107.047	84.6284
82.9186	175.897	69.0988
95.7461	122.053	69.0988
89.5623	89.5623	84.6284
112.272	151.388	69.0988
239.365	175.897	63.0783
126.66	122.053	101.711
101.554	122.053	105.55
122.053	112.272	79.7885
155.126	112.272	79.7885	155.126
82.9186	131.106	119.683			119.683
155.126	101.554	126.157
162.345	155.126	116.311
101.554	82.9186	116.311			116.311
112.272	112.272	69.0988
216.755	165.837	74.6353
95.7461	89.5623	109.255
89.5623	95.7461	129.272			129.272
131.106	95.7461	97.7205
107.047	101.554	63.0783
135.406	139.573	79.7885
126.66	126.66	79.7885
107.047	101.554	79.7885
107.047	191.492	93.5603
179.125	151.388	74.6353
197.386	151.388	101.711
208.674	224.545	79.7885
126.66	158.777	74.6353
328.201	107.047	79.7885
107.047	143.619	69.0988
126.66	101.554	69.0988
188.476	151.388	89.2062
182.295	82.9186	69.0988
117.265	95.7461	74.6353
107.047	126.66	79.7885
151.388	117.265	89.2062	151.388	117.265
89.5623	89.5623	84.6284
147.555	139.573	74.6353
117.265	131.106	89.2062
172.609	135.405	74.6353
82.9186	117.265	69.0988
112.272	107.047	63.0783
122.053	135.405	89.2062	122.053
75.694	117.265	84.6284		117.265
112.272	101.554	69.0988		101.554
107.047	139.573	122.962
131.106	131.106	116.311		131.106	116.311
197.386	135.405	101.711		135.405
82.9186	126.66	97.7205
135.405	89.5623	84.6284
117.265	131.106	69.0988
75.694	101.554	109.255			109.255
162.345	162.345	74.6353
162.345	182.295	74.6353
172.609	89.5623	122.962
139.573	126.66	105.55
89.5623	89.5623	89.2062
89.5623	107.047	93.5603
82.9186	112.272	89.2062
143.619	107.047	79.7885
131.106	112.272	79.7885		112.272
165.837	89.5623	84.6284	165.837
162.345	151.388	79.7885	162.345
147.555	75.694	84.6284
165.837	82.9186	112.838
117.265	101.554	69.0988
158.777	155.126	74.6353
143.619	107.047	93.5603
158.777	135.405	84.6284
101.554	131.106	84.6284
147.555	131.106	84.6284
117.265	107.047	63.0783
172.609	82.9186	119.683
107.047	135.405	79.7885
101.554	101.554	89.2062
147.555	135.405	105.55
126.66	117.265	74.6353		117.265
107.047	95.7461	63.0783
95.7461	117.265	84.6284
131.106	122.053	93.5603		122.053
117.265	224.545	126.157	117.265		126.157
112.272	162.345	74.6353
126.66	95.7461	63.0783
158.777	135.405	69.0988
162.345	107.047	84.6284		107.047
143.619	117.265	89.2062
107.047	135.405	63.0783
112.272	107.047	69.0988
131.106	95.7461	109.255	131.106
139.573	89.5623	105.55	139.573
107.047	143.619	84.6284
117.265	122.053	89.2062
139.573	135.405	84.6284
117.265	117.265	79.7885
112.272	117.265	89.2062
107.047	112.272	79.7885
139.573	117.265	93.5603
143.619	89.5623	69.0988	143.619
101.554	82.9186	63.0783
89.5623	151.388	74.6353
131.106	122.053	84.6284
139.573	194.461	74.6353
95.7461	82.9186	63.0783
179.125	126.66	63.0783
95.7461	203.108	79.7885
143.619	135.405	116.311	143.619
112.272	82.9186	97.7205
126.66	126.66	93.5603		126.66
117.265	155.126	74.6353
117.265	82.9186	101.711
151.388	89.5623	79.7885
75.694	147.555	69.0988
147.555	122.053	69.0988
75.694	135.405	74.6353
122.053	172.609	84.6284
122.053	216.755	105.55
101.554	151.388	112.838			112.838
95.7461	101.554	105.55
112.272	131.106	74.6353
89.5623	117.265	79.7885		117.265
135.405	95.7461	89.2062	135.405
107.047	239.365	122.962
139.573	95.7461	69.0988
135.405	101.554	63.0783		101.554
117.265	122.053	93.5603
112.272	135.405	69.0988
101.554	172.609	84.6284
112.272	101.554	74.6353
131.106	139.573	89.2062		139.573
89.5623	75.694	109.255
95.7461	95.7461	101.711
122.053	122.053	79.7885		122.053
139.573	135.405	74.6353
169.257	117.265	116.311
101.554	101.554	69.0988		101.554
107.047	112.272	89.2062
151.388	135.405	74.6353
143.619	139.573	79.7885	143.619
169.257	147.555	122.962
126.66	147.555	69.0988	126.66
75.694	151.388	119.683
131.106	101.554	74.6353
107.047	122.053	79.7885
165.837	89.5623	97.7205
117.265	135.405	93.5603
143.619	165.837	105.55	143.619
147.555	117.265	122.962			122.962
117.265	122.053	69.0988		122.053
135.405	126.66	93.5603
191.492	112.272	74.6353		112.272
135.405	131.106	74.6353
101.554	117.265	79.7885
117.265	101.554	79.7885
175.897	122.053	79.7885
101.554	89.5623	89.2062
131.106	126.66	116.311
205.91	107.047	63.0783
200.267	95.7461	69.0988
139.573	131.106	135.288	139.573
82.9186	135.405	122.962
107.047	155.126	89.2062
135.405	158.777	126.157
158.777	191.492	122.962			122.962
131.106	194.461	69.0988
117.265	179.125	112.838
101.554	112.272	101.711		112.272
101.554	135.405	93.5603
82.9186	95.7461	93.5603
172.609	95.7461	112.838
151.388	131.106	97.7205
95.7461	122.053	112.838
175.897	107.047	122.962
117.265	172.609	101.711
101.554	101.554	162.051			162.051
101.554	95.7461	93.5603
112.272	131.106	79.7885
117.265	175.897	119.683
139.573	122.053	109.255
82.9186	139.573	105.55
89.5623	147.555	129.272
82.9186	126.66	138.198
107.047	143.619	143.841			143.841
112.272	151.388	154.51
101.554	172.609	126.157
82.9186	158.777	141.047
112.272	185.412	143.841
75.694	151.388	176.168
101.554	216.755	187.12
107.047	139.573	105.55
82.9186	208.674	97.7205
82.9186	175.897	63.0783
112.272	147.555	69.0988
89.5623	191.492	84.6284
112.272	214.095	93.5603
107.047	82.9186	116.311
82.9186	131.106	101.711
112.272	126.66	69.0988
135.405	89.5623	69.0988
75.694	151.388	63.0783
75.694	112.272	119.683
112.272	107.047	69.0988	112.272	107.047
117.265	165.837	93.5603
89.5623	112.272	112.838
165.837	75.694	97.7205	165.837
107.047	126.66	74.6353		126.66
126.66	101.554	84.6284
122.053	131.106	101.711
95.7462	95.7461	69.0988
107.047	101.554	74.6353
172.609	117.265	116.311
191.492	82.9186	84.6284
139.573	107.047	69.0988		107.047
117.265	143.619	84.6284
82.9186	101.554	74.6353
155.126	101.554	89.2062
139.573	75.694	84.6284
182.295	117.265	89.2062		117.265
131.106	179.125	89.2062
117.265	139.573	89.2062
95.7462	112.272	84.6284		112.272
147.555	82.9186	74.6353
131.106	155.126	93.5603
191.492	101.554	109.255
151.388	112.272	63.0783
135.406	151.388	69.0988
182.295	126.66	109.255			109.255
75.694	122.053	84.6284
95.7462	126.66	63.0783
131.106	135.405	69.0988
107.047	143.619	105.55
151.388	143.619	69.0988
126.66	107.047	84.6284		107.047
107.047	101.554	89.2062
117.265	95.7461	74.6353
151.388	82.9186	69.0988
89.5623	89.5623	173.895
139.573	131.106	74.6353		131.106
117.265	122.053	84.6284
117.265	95.7461	79.7885
158.777	82.9186	93.5603
75.694	117.265	109.255
188.476	107.047	74.6353
89.5623	95.7461	84.6284
162.345	89.5623	69.0988
82.9186	122.053	74.6353
95.7462	95.7461	74.6353
95.7462	112.272	69.0988
158.777	95.7461	69.0988
101.554	82.9186	84.6284
89.5623	165.837	74.6353
95.7462	75.694	74.6353
95.7462	135.405	84.6284
126.66	169.257	74.6353
82.9186	135.405	93.5603
162.345	147.555	79.7885
135.406	208.674	69.0988	135.405
122.053	158.777	84.6284
117.265	82.9186	74.6353
82.9186	95.7461	101.711
89.5623	112.272	84.6284
126.66	143.619	101.711
191.492	122.053	74.6353
95.7462	82.9186	89.2062
107.047	155.126	89.2062
117.265	122.053	84.6284
107.047	107.047	79.7885
95.7462	82.9186	89.2062
82.9186	75.694	69.0988
169.257	147.555	74.6353
112.272	89.5623	84.6284
82.9186	122.053	69.0988		122.053
101.554	89.5623	63.0783
75.694	151.388	63.0783
107.047	126.66	116.311
122.053	95.7461	89.2062
95.7462	162.345	116.311
135.406	107.047	89.2062		107.047
205.91	112.272	69.0988
122.053	126.66	69.0988
122.053	158.777	112.838
158.777	122.053	79.7885
95.7462	122.053	79.7885
107.047	89.5623	63.0783
101.554	151.388	84.6284
101.554	179.125	79.7885
117.265	107.047	116.311		107.047
151.388	101.554	79.7885
135.406	122.053	97.7205		122.053
117.265	95.7461	84.6284
175.897	131.106	79.7885
126.66	175.897	93.5603
122.053	122.053	93.5603
107.047	117.265	63.0783
82.9186	107.047	74.6353
101.554	95.7461	89.2062
135.406	135.405	89.2062
82.9186	107.047	79.7885
117.265	112.272	89.2062		112.272
139.573	89.5623	69.0988
117.265	89.5623	105.55
101.554	112.272	89.2062
158.777	107.047	149.27		107.047
211.402	101.554	93.5603
135.406	75.694	105.55
165.837	165.837	101.711	165.837
147.555	107.047	74.6353
107.047	122.053	79.7885
117.265	117.265	105.55
139.573	89.5623	101.711
172.609	117.265	93.5603	172.609
117.265	101.554	69.0988
112.272	234.529	89.2062
75.694	95.7461	69.0988
89.5623	158.777	89.2062
101.554	122.053	89.2062
143.619	95.7462	63.0783
82.9186	122.053	63.0783
112.272	139.573	116.311
135.405	89.5623	69.0988
112.272	122.053	69.0988
143.619	117.265	63.0783	143.619
95.7461	107.047	79.7885
112.272	107.047	97.7205
112.272	107.047	101.711
95.7461	155.126	79.7885		155.126
155.126	82.9186	84.6284
89.5623	89.5623	79.7885
112.272	95.7462	79.7885
122.053	126.66	74.6353
139.573	112.272	84.6284
117.265	95.7462	74.6353
139.573	107.047	129.272
151.388	89.5623	79.7885
135.405	122.053	132.314
101.554	117.265	79.7885
155.126	203.108	74.6353
82.9186	126.66	63.0783
117.265	95.7462	79.7885
89.5623	82.9186	74.6353
117.265	107.047	101.711
101.554	107.047	101.711
126.66	135.405	69.0988
165.837	95.7462	84.6284
135.405	95.7462	79.7885
155.126	82.9186	74.6353
89.5623	95.7462	74.6353
101.554	165.837	93.5603
82.9186	107.047	101.711			101.711
182.295	107.047	89.2062	182.295
122.053	75.694	69.0988
147.555	122.053	112.838	147.555
117.265	151.388	69.0988
82.9186	89.5623	89.2062
89.5623	126.66	69.0988
135.405	107.047	101.711
95.7461	95.7462	69.0988
155.126	131.106	63.0783
191.492	135.405	69.0988
131.106	139.573	79.7885
122.053	117.265	74.6353
162.345	112.272	89.2062	162.345
169.257	131.106	93.5603
188.476	158.777	69.0988
122.053	89.5623	63.0783
131.106	135.405	116.311			116.311
135.405	143.619	63.0783	135.405
82.9186	107.047	89.2062
112.272	117.265	149.27			149.27
107.047	82.9186	69.0988
89.5623	107.047	69.0988
122.053	122.053	116.311
158.777	131.106	74.6353	158.777
143.619	122.053	89.2062
126.66	112.272	69.0988
101.554	112.272	79.7885
107.047	95.7462	101.711
122.053	101.554	69.0988
95.7461	143.619	79.7885
122.053	95.7462	84.6284
89.5623	89.5623	74.6353
126.66	95.7462	105.55
147.555	117.265	63.0783
117.265	101.554	84.6284
122.053	95.7462	79.7885
82.9186	112.272	84.6284
139.573	101.554	101.711	139.573
89.5623	95.7462	93.5603
117.265	126.66	84.6284
131.106	89.5623	93.5603
107.047	155.126	112.838
126.66	95.7462	122.962
117.265	95.7462	97.7205
95.7461	89.5623	79.7885
139.573	131.106	63.0783
147.555	95.7461	74.6353	147.555
95.7461	95.7461	84.6284
117.265	95.7461	97.7205
139.573	95.7461	63.0783
131.106	82.9186	135.288
117.265	95.7461	93.5603
89.5623	101.554	74.6353
89.5623	101.554	84.6284
89.5623	101.554	116.311
95.7461	112.272	63.0783
101.554	143.619	79.7885
122.053	122.053	89.2062
155.126	89.5623	105.55
117.265	107.047	74.6353
101.554	75.694	69.0988
95.7461	75.694	63.0783
143.619	122.053	79.7885
112.272	89.5623	63.0783
143.619	112.272	74.6353
95.7461	82.9186	116.311
112.272	75.694	93.5603
82.9186	101.554	74.6353
101.554	95.7461	79.7885
131.106	126.66	89.2062
89.5623	95.7461	84.6284
82.9186	107.047	69.0988
82.9186	89.5623	105.55
95.7461	112.272	63.0783
117.265	89.5623	69.0988	117.265
95.7461	122.053	89.2062
112.272	95.7461	84.6284
89.5623	95.7461	74.6353
107.047	82.9186	105.55
107.047	112.272	129.272
162.345	95.7461	69.0988
101.554	122.053	74.6353
112.272	95.7461	79.7885
139.573	101.554	93.5603	139.573
155.126	95.7461	69.0988
126.66	95.7461	112.838
101.554	112.272	69.0988
112.272	101.554	69.0988
95.7461	112.272	74.6353
101.554	151.388	69.0988
112.272	126.66	79.7885
95.7461	89.5623	84.6284
151.388	126.66	97.7205
126.66	117.265	69.0988
131.106	75.694	93.5603
117.265	95.7461	63.0783
143.619	101.554	93.5603
89.5623	95.7461	69.0988
126.66	158.777	69.0988
147.555	107.047	79.7885
172.609	89.5623	79.7885
82.9186	82.9186	84.6284
82.9186	131.106	74.6353
107.047	95.7461	69.0988
147.555	107.047	116.311
131.106	139.573	74.6353
117.265	75.694	89.2062
165.837	101.554	69.0988	165.837
89.5623	82.9186	69.0988
89.5623	82.9186	74.6353
117.265	151.388	69.0988
107.047	75.694	97.7205
89.5623	82.9186	79.7885
131.106	101.554	84.6284	131.106
131.106	162.345	74.6353
122.053	101.554	79.7885
122.053	131.106	74.6353
126.66	101.554	74.6353
172.609	162.345	93.5603
107.047	117.265	93.5603
131.106	89.5623	79.7885
143.619	101.554	93.5603
126.66	143.619	89.2062
126.66	95.7461	89.2062
107.047	82.9186	74.6353
95.7461	101.554	69.0988
107.047	82.9186	84.6284
112.272	101.554	69.0988
95.7461	112.272	101.711
95.7461	95.7461	119.683
107.047	162.345	79.7885
122.053	112.272	84.6284
95.7461	131.106	135.288
107.047	107.047	69.0988
155.126	95.7461	69.0988	155.126
158.777	107.047	79.7885
107.047	107.047	74.6353
101.554	101.554	105.55
75.694	101.554	69.0988
82.9186	107.047	74.6353
112.272	95.7461	74.6353
172.609	95.7461	97.7205
122.053	107.047	89.2062
107.047	112.272	89.2062
139.573	95.7461	74.6353
122.053	89.5623	69.0988
139.573	89.5623	89.2062
95.7461	139.573	74.6353
89.5623	95.7461	93.5603
122.053	122.053	63.0783
126.66	107.047	97.7205
155.126	95.7461	89.2062	155.126
131.106	139.573	69.0988
169.257	101.554	109.255
182.295	82.9186	63.0783
200.267	89.5623	69.0988
117.265	95.7461	69.0988
147.555	122.053	74.6353
101.554	89.5623	116.311
82.9186	89.5623	74.6353
117.265	131.106	105.55
95.7461	95.7461	116.311
112.272	82.9186	93.5603
89.5623	107.047	89.2062
112.272	126.66	97.7205
117.265	95.7461	97.7205
143.619	89.5623	93.5603
101.554	101.554	74.6353
131.106	101.554	79.7885
165.837	155.126	169.257
194.461	95.7461	97.7205
147.555	143.619	79.7885
126.66	122.053	84.6284
117.265	112.272	116.311			116.311
112.272	95.7461	79.7885
89.5623	89.5623	63.0783
131.106	147.555	84.6284
122.053	122.053	74.6353	122.053
95.7461	89.5623	74.6353
95.7461	101.554	97.7205
126.66	89.5623	69.0988
185.412	95.7461	101.711
117.265	82.9186	69.0988
95.7461	117.265	97.7205
162.345	143.619	84.6284	162.345
112.272	95.7461	89.2062
117.265	89.5623	74.6353
95.7461	101.554	79.7885
101.554	101.554	84.6284
169.257	75.694	112.838	169.257
101.554	101.554	63.0783
112.272	158.777	74.6353
101.554	95.7461	63.0783
95.7461	112.272	69.0988
122.053	126.66	93.5603
95.7461	107.047	69.0988
82.9186	101.554	101.711
101.554	143.619	129.272
112.272	107.047	93.5603
131.106	107.047	63.0783	131.106
122.053	89.5623	79.7885
95.7461	95.7461	79.7885
143.619	112.272	129.272	143.619
112.272	82.9186	69.0988
131.106	112.272	84.6284
75.694	89.5623	97.7205
95.7461	82.9186	89.2062
135.405	107.047	89.2062
112.272	75.694	79.7885
122.053	107.047	79.7885
151.388	135.405	74.6353
131.106	82.9186	79.7885
107.047	95.7461	109.255
117.265	126.66	141.047			141.047
126.66	95.7461	112.838
107.047	165.837	74.6353
82.9186	117.265	79.7885
158.777	112.272	101.711
143.619	107.047	69.0988
89.5623	107.047	84.6284
112.272	135.405	89.2062
75.694	95.7461	74.6353
82.9186	95.7461	79.7885
151.388	101.554	89.2062
162.345	107.047	74.6353	162.345
139.573	95.7461	74.6353	139.573
175.897	101.554	105.55	175.897
89.5623	122.053	97.7205
95.7461	143.619	79.7885
75.694	89.5623	74.6353
135.405	89.5623	112.838
151.388	117.265	84.6284
126.66	101.554	69.0988
82.9186	89.5623	74.6353
107.047	112.272	74.6353
75.694	101.554	63.0783
158.777	95.7461	69.0988
101.554	117.265	69.0988
126.66	117.265	79.7885
122.053	122.053	69.0988
112.272	82.9186	93.5603
75.694	82.9186	93.5603
122.053	147.555	97.7205
95.7461	82.9186	84.6284
89.5623	107.047	63.0783
82.9186	147.555	79.7885
117.265	185.412	69.0988
122.053	101.554	97.7205
101.554	107.047	74.6353
117.265	95.7461	79.7885
89.5623	107.047	79.7885
131.106	89.5623	74.6353
236.96	95.7461	74.6353
147.555	107.047	101.711	147.555
82.9186	95.7461	79.7885
95.7461	89.5623	97.7205
89.5623	95.7461	74.6353
89.5623	101.554	69.0988
126.66	101.554	84.6284
117.265	75.694	97.7205
172.609	143.619	79.7885
89.5623	95.7461	89.2062
82.9186	82.9186	84.6284
126.66	135.405	116.311
89.5623	89.5623	69.0988
122.053	122.053	79.7885
82.9186	75.694	93.5603
75.694	101.554	69.0988
95.7461	112.272	93.5603
147.555	89.5623	79.7885	147.555
155.126	122.053	69.0988
122.053	112.272	89.2062
162.345	117.265	105.55	162.345
[truncated: 7,864 more rows]

## Sheet: Fig6
6b							6c						6d
	no ISO		ISO				no ISO		ISO				no ISO		ISO
bin center	mean cluster/µm²	sem	mean cluster/µm²	sem			X: cl. area	Y: ch. counts	X: cl. area	Y: ch. counts			X: cl. area	Y: mol. dens.	X: cl. area	Y: mol. dens.
2	0.14921	0.00765	0.08996	0.02249			0.01188	613.659	0.08563	2628.7			0.01188	51676.6	0.08563	30700.1
3	0.59232	0.0397	0.33382	0.08345			0.04438	75.6475	0.0425	83.8424			0.04125	1096.6	0.01813	10819
4	0.40508	0.03154	0.20926	0.05231			0.03188	38.006	0.04	840.914			0.04438	1704.73	0.03563	6163.01
5	0.22609	0.01722	0.11985	0.02996			0.03375	45.8388	0.04625	284.83			0.0075	7878.4	0.01438	9377.71
6	0.1265	0.01524	0.05789	0.01447			0.01688	83.3275	0.03375	159.241			0.03188	1192.34	0.00813	6117.76
7	0.06787	0.00832	0.03989	0.00997			0.04125	45.2348	0.075	1389.15			0.03188	2825.67	0.01813	9103.34
8	0.04361	0.00636	0.03373	0.00843			0.0075	59.088	0.0325	203.802			0.02813	2866.72	0.03688	5244.93
9	0.02878	0.00534	0.02524	0.00631			0.02875	36.5887	0.03688	193.407			0.03375	1358.19	0.02688	6354.75
10	0.02647	0.005	0.01582	0.00396			0.03063	27.6436	0.04375	209.322			0.03063	902.648	0.03813	4756.05
11	0.01555	0.00362	0.01299	0.00325			0.02625	35.4564	0.02688	170.784			0.01688	4937.93	0.03813	829.859
12	0.01376	0.00392	0.00845	0.00211			0.03	39.5762	0.0175	242.397			0.02625	2544.36	0.01313	6828.37
13	0.00841	0.00227	0.00944	0.00236			0.02625	66.7895	0.03563	219.557			0.02688	2764.61	0.01563	8343.08
14	0.0075	0.00204	0.00795	0.00199			0.02688	74.299	0.03813	31.6384			0.03688	986.295	0.00938	3924.24
15	0.00893	0.00301	0.01027	0.00257			0.03188	90.0681	0.02	192.632			0.02625	1350.72	0.00938	4549.43
16	0.00746	0.00208	0.00819	0.00205			0.02313	68.309	0.0275	205.69			0.03	1319.21	0.04	21022.9
17	0.004	0.00125	0.00469	0.00117			0.03688	45.0051	0.03813	181.324			0.02875	1272.65	0.02125	8102.95
18	0.00312	0.00125	0.00611	0.00153			0.03688	36.3696	0.02125	172.188			0.03688	1220.48	0.0325	6270.84
[truncated: 7,873 more rows]
